# Supplementary material for: Long-term observation of amphibian populations inhabiting urban and forested areas in Yekaterinburg, Russia
Source: Sci Data. 2015 May 12;2:150018. doi: 10.1038/sdata.2015.18 (PMC4431527; doi:10.1038/sdata.2015.18)
Supplement: Supplementary file 1 [file sdata201518-isa1.zip]

Archive with 3 entries (3 files):
- i_Investigation.txt
- s_study_Vershinin.txt
- a_assay_Vershinin.txt
