# Supplementary material for: Long-term observation of amphibian populations inhabiting urban and forested areas in Yekaterinburg, Russia
Source: Sci Data. 2015 May 12;2:150018. doi: 10.1038/sdata.2015.18 (PMC4431527; doi:10.1038/sdata.2015.18)
Supplement: Supplementary file 1 [file sdata201518-isa1.zip › a_assay_Vershinin.txt]

Sample Name	Protocol REF	Parameter Value[organism]	Term Source REF	Term Accession Number	Assay Name	Raw Data File	Comment [Data Repository]	Comment [Data Record Accession]	Comment [Data Record URI]
#
Belinskogo	Morphological measurements	Lissotriton vulgaris	NCBITAXON	NCBITaxon:8324	Belinskogo_Lissotriton_juveniles_morpology	Lissotriton_juveniles_morpology_eng.csv	Dryad	10.5061/dryad.52j55	http://dx.doi.org/10.5061/dryad.52j55
Central park	Morphological measurements	Lissotriton vulgaris	NCBITAXON	NCBITaxon:8324	Central park_Lissotriton_juveniles_morpology	Lissotriton_juveniles_morpology_eng.csv	Dryad	10.5061/dryad.52j55	http://dx.doi.org/10.5061/dryad.52j55
Cherepanova	Morphological measurements	Lissotriton vulgaris	NCBITAXON	NCBITaxon:8324	Cherepanova_Lissotriton_juveniles_morpology	Lissotriton_juveniles_morpology_eng.csv	Dryad	10.5061/dryad.52j55	http://dx.doi.org/10.5061/dryad.52j55
Dekabristov	Morphological measurements	Lissotriton vulgaris	NCBITAXON	NCBITaxon:8324	Dekabristov_Lissotriton_juveniles_morpology	Lissotriton_juveniles_morpology_eng.csv	Dryad	10.5061/dryad.52j55	http://dx.doi.org/10.5061/dryad.52j55
Jasnaja	Morphological measurements	Lissotriton vulgaris	NCBITAXON	NCBITaxon:8324	Jasnaja_Lissotriton_juveniles_morpology	Lissotriton_juveniles_morpology_eng.csv	Dryad	10.5061/dryad.52j55	http://dx.doi.org/10.5061/dryad.52j55
Juzhnaja	Morphological measurements	Lissotriton vulgaris	NCBITAXON	NCBITaxon:8324	Juzhnaja_Lissotriton_juveniles_morpology	Lissotriton_juveniles_morpology_eng.csv	Dryad	10.5061/dryad.52j55	http://dx.doi.org/10.5061/dryad.52j55
Krylova	Morphological measurements	Lissotriton vulgaris	NCBITAXON	NCBITaxon:8324	Krylova_Lissotriton_juveniles_morpology	Lissotriton_juveniles_morpology_eng.csv	Dryad	10.5061/dryad.52j55	http://dx.doi.org/10.5061/dryad.52j55
Kujbysheva	Morphological measurements	Lissotriton vulgaris	NCBITAXON	NCBITaxon:8324	Kujbysheva_Lissotriton_juveniles_morpology	Lissotriton_juveniles_morpology_eng.csv	Dryad	10.5061/dryad.52j55	http://dx.doi.org/10.5061/dryad.52j55
Olkhovka	Morphological measurements	Lissotriton vulgaris	NCBITAXON	NCBITaxon:8324	Ol'khovka_Lissotriton_juveniles_morpology	Lissotriton_juveniles_morpology_eng.csv	Dryad	10.5061/dryad.52j55	http://dx.doi.org/10.5061/dryad.52j55
Polzunova	Morphological measurements	Lissotriton vulgaris	NCBITAXON	NCBITaxon:8324	Polzunova_Lissotriton_juveniles_morpology	Lissotriton_juveniles_morpology_eng.csv	Dryad	10.5061/dryad.52j55	http://dx.doi.org/10.5061/dryad.52j55
Samoletnaja_front side	Morphological measurements	Lissotriton vulgaris	NCBITAXON	NCBITaxon:8324	Samoletnaja (front side)_Lissotriton_juveniles_morpology	Lissotriton_juveniles_morpology_eng.csv	Dryad	10.5061/dryad.52j55	http://dx.doi.org/10.5061/dryad.52j55
Razjezd	Morphological measurements	Lissotriton vulgaris	NCBITAXON	NCBITaxon:8324	Razjezd_Lissotriton_juveniles_morpology	Lissotriton_juveniles_morpology_eng.csv	Dryad	10.5061/dryad.52j55	http://dx.doi.org/10.5061/dryad.52j55
Central park_back side	Morphological measurements	Lissotriton vulgaris	NCBITAXON	NCBITaxon:8324	Central park (back side)_Lissotriton_juveniles_morpology	Lissotriton_juveniles_morpology_eng.csv	Dryad	10.5061/dryad.52j55	http://dx.doi.org/10.5061/dryad.52j55
Kontrolnaja	Morphological measurements	Lissotriton vulgaris	NCBITAXON	NCBITaxon:8324	Kontrolnaja_Lissotriton_juveniles_morpology	Lissotriton_juveniles_morpology_eng.csv	Dryad	10.5061/dryad.52j55	http://dx.doi.org/10.5061/dryad.52j55
Olkhovka_back side	Morphological measurements	Lissotriton vulgaris	NCBITAXON	NCBITaxon:8324	Ol'khovka (back side)_Lissotriton_juveniles_morpology	Lissotriton_juveniles_morpology_eng.csv	Dryad	10.5061/dryad.52j55	http://dx.doi.org/10.5061/dryad.52j55
Patrushikha	Morphological measurements	Lissotriton vulgaris	NCBITAXON	NCBITaxon:8324	Patrushikha_Lissotriton_juveniles_morpology	Lissotriton_juveniles_morpology_eng.csv	Dryad	10.5061/dryad.52j55	http://dx.doi.org/10.5061/dryad.52j55
Patrushikha_back side	Morphological measurements	Lissotriton vulgaris	NCBITAXON	NCBITaxon:8324	Patrushikha (backside)_Lissotriton_juveniles_morpology	Lissotriton_juveniles_morpology_eng.csv	Dryad	10.5061/dryad.52j55	http://dx.doi.org/10.5061/dryad.52j55
Samoletnaja	Morphological measurements	Lissotriton vulgaris	NCBITAXON	NCBITaxon:8324	Samoletnaja_Lissotriton_juveniles_morpology	Lissotriton_juveniles_morpology_eng.csv	Dryad	10.5061/dryad.52j55	http://dx.doi.org/10.5061/dryad.52j55
Elizabeth	Morphological measurements	Lissotriton vulgaris	NCBITAXON	NCBITaxon:8324	Elizabeth_Lissotriton_juveniles_morpology	Lissotriton_juveniles_morpology_eng.csv	Dryad	10.5061/dryad.52j55	http://dx.doi.org/10.5061/dryad.52j55
Kalinovskie razrezy	Morphological measurements	Lissotriton vulgaris	NCBITAXON	NCBITaxon:8324	Kalinovskie razrezy_Lissotriton_juveniles_morpology	Lissotriton_juveniles_morpology_eng.csv	Dryad	10.5061/dryad.52j55	http://dx.doi.org/10.5061/dryad.52j55
Obroshino	Morphological measurements	Lissotriton vulgaris	NCBITAXON	NCBITaxon:8324	Obroshino_Lissotriton_juveniles_morpology	Lissotriton_juveniles_morpology_eng.csv	Dryad	10.5061/dryad.52j55	http://dx.doi.org/10.5061/dryad.52j55
Shartash	Morphological measurements	Lissotriton vulgaris	NCBITAXON	NCBITaxon:8324	Shartash_Lissotriton_juveniles_morpology	Lissotriton_juveniles_morpology_eng.csv	Dryad	10.5061/dryad.52j55	http://dx.doi.org/10.5061/dryad.52j55
Sowth-West	Morphological measurements	Lissotriton vulgaris	NCBITAXON	NCBITaxon:8324	Sowth-West_Lissotriton_juveniles_morpology	Lissotriton_juveniles_morpology_eng.csv	Dryad	10.5061/dryad.52j55	http://dx.doi.org/10.5061/dryad.52j55
Shuvakish	Morphological measurements	Lissotriton vulgaris	NCBITAXON	NCBITaxon:8324	Shuvakish_Lissotriton_juveniles_morpology	Lissotriton_juveniles_morpology_eng.csv	Dryad	10.5061/dryad.52j55	http://dx.doi.org/10.5061/dryad.52j55
Rezh. trakt	Morphological measurements	Lissotriton vulgaris	NCBITAXON	NCBITaxon:8324	Rezh. trakt_Lissotriton_juveniles_morpology	Lissotriton_juveniles_morpology_eng.csv	Dryad	10.5061/dryad.52j55	http://dx.doi.org/10.5061/dryad.52j55
New Moscow trakt	Morphological measurements	Lissotriton vulgaris	NCBITAXON	NCBITaxon:8324	New Moscow trakt_Lissotriton_juveniles_morpology	Lissotriton_juveniles_morpology_eng.csv	Dryad	10.5061/dryad.52j55	http://dx.doi.org/10.5061/dryad.52j55
#
Belinskogo	Morphological measurements	Pelophylax ridibundus	NCBITAXON	NCBITaxon:8406	Belinskogo_Pelophylax_ridibundus_juveniles_morphology	Pelophylax_ridibundus_juveniles_morphology_eng.csv	Dryad	10.5061/dryad.52j55	http://dx.doi.org/10.5061/dryad.52j55
Central park	Morphological measurements	Pelophylax ridibundus	NCBITAXON	NCBITaxon:8406	Central park_Pelophylax_ridibundus_juveniles_morphology	Pelophylax_ridibundus_juveniles_morphology_eng.csv	Dryad	10.5061/dryad.52j55	http://dx.doi.org/10.5061/dryad.52j55
Cherepanova	Morphological measurements	Pelophylax ridibundus	NCBITAXON	NCBITaxon:8406	Cherepanova_Pelophylax_ridibundus_juveniles_morphology	Pelophylax_ridibundus_juveniles_morphology_eng.csv	Dryad	10.5061/dryad.52j55	http://dx.doi.org/10.5061/dryad.52j55
Dekabristov	Morphological measurements	Pelophylax ridibundus	NCBITAXON	NCBITaxon:8406	Dekabristov_Pelophylax_ridibundus_juveniles_morphology	Pelophylax_ridibundus_juveniles_morphology_eng.csv	Dryad	10.5061/dryad.52j55	http://dx.doi.org/10.5061/dryad.52j55
Jasnaja	Morphological measurements	Pelophylax ridibundus	NCBITAXON	NCBITaxon:8406	Jasnaja_Pelophylax_ridibundus_juveniles_morphology	Pelophylax_ridibundus_juveniles_morphology_eng.csv	Dryad	10.5061/dryad.52j55	http://dx.doi.org/10.5061/dryad.52j55
Juzhnaja	Morphological measurements	Pelophylax ridibundus	NCBITAXON	NCBITaxon:8406	Juzhnaja_Pelophylax_ridibundus_juveniles_morphology	Pelophylax_ridibundus_juveniles_morphology_eng.csv	Dryad	10.5061/dryad.52j55	http://dx.doi.org/10.5061/dryad.52j55
Krylova	Morphological measurements	Pelophylax ridibundus	NCBITAXON	NCBITaxon:8406	Krylova_Pelophylax_ridibundus_juveniles_morphology	Pelophylax_ridibundus_juveniles_morphology_eng.csv	Dryad	10.5061/dryad.52j55	http://dx.doi.org/10.5061/dryad.52j55
Kujbysheva	Morphological measurements	Pelophylax ridibundus	NCBITAXON	NCBITaxon:8406	Kujbysheva_Pelophylax_ridibundus_juveniles_morphology	Pelophylax_ridibundus_juveniles_morphology_eng.csv	Dryad	10.5061/dryad.52j55	http://dx.doi.org/10.5061/dryad.52j55
Olkhovka	Morphological measurements	Pelophylax ridibundus	NCBITAXON	NCBITaxon:8406	Ol'khovka_Pelophylax_ridibundus_juveniles_morphology	Pelophylax_ridibundus_juveniles_morphology_eng.csv	Dryad	10.5061/dryad.52j55	http://dx.doi.org/10.5061/dryad.52j55
Polzunova	Morphological measurements	Pelophylax ridibundus	NCBITAXON	NCBITaxon:8406	Polzunova_Pelophylax_ridibundus_juveniles_morphology	Pelophylax_ridibundus_juveniles_morphology_eng.csv	Dryad	10.5061/dryad.52j55	http://dx.doi.org/10.5061/dryad.52j55
Samoletnaja_front side	Morphological measurements	Pelophylax ridibundus	NCBITAXON	NCBITaxon:8406	Samoletnaja (front side)_Pelophylax_ridibundus_juveniles_morphology	Pelophylax_ridibundus_juveniles_morphology_eng.csv	Dryad	10.5061/dryad.52j55	http://dx.doi.org/10.5061/dryad.52j55
Razjezd	Morphological measurements	Pelophylax ridibundus	NCBITAXON	NCBITaxon:8406	Razjezd_Pelophylax_ridibundus_juveniles_morphology	Pelophylax_ridibundus_juveniles_morphology_eng.csv	Dryad	10.5061/dryad.52j55	http://dx.doi.org/10.5061/dryad.52j55
Central park_back side	Morphological measurements	Pelophylax ridibundus	NCBITAXON	NCBITaxon:8406	Central park (back side)_Pelophylax_ridibundus_juveniles_morphology	Pelophylax_ridibundus_juveniles_morphology_eng.csv	Dryad	10.5061/dryad.52j55	http://dx.doi.org/10.5061/dryad.52j55
Kontrolnaja	Morphological measurements	Pelophylax ridibundus	NCBITAXON	NCBITaxon:8406	Kontrolnaja_Pelophylax_ridibundus_juveniles_morphology	Pelophylax_ridibundus_juveniles_morphology_eng.csv	Dryad	10.5061/dryad.52j55	http://dx.doi.org/10.5061/dryad.52j55
Olkhovka_back side	Morphological measurements	Pelophylax ridibundus	NCBITAXON	NCBITaxon:8406	Ol'khovka (back side)_Pelophylax_ridibundus_juveniles_morphology	Pelophylax_ridibundus_juveniles_morphology_eng.csv	Dryad	10.5061/dryad.52j55	http://dx.doi.org/10.5061/dryad.52j55
Patrushikha	Morphological measurements	Pelophylax ridibundus	NCBITAXON	NCBITaxon:8406	Patrushikha_Pelophylax_ridibundus_juveniles_morphology	Pelophylax_ridibundus_juveniles_morphology_eng.csv	Dryad	10.5061/dryad.52j55	http://dx.doi.org/10.5061/dryad.52j55
Patrushikha_back side	Morphological measurements	Pelophylax ridibundus	NCBITAXON	NCBITaxon:8406	Patrushikha (backside)_Pelophylax_ridibundus_juveniles_morphology	Pelophylax_ridibundus_juveniles_morphology_eng.csv	Dryad	10.5061/dryad.52j55	http://dx.doi.org/10.5061/dryad.52j55
Samoletnaja	Morphological measurements	Pelophylax ridibundus	NCBITAXON	NCBITaxon:8406	Samoletnaja_Pelophylax_ridibundus_juveniles_morphology	Pelophylax_ridibundus_juveniles_morphology_eng.csv	Dryad	10.5061/dryad.52j55	http://dx.doi.org/10.5061/dryad.52j55
Elizabeth	Morphological measurements	Pelophylax ridibundus	NCBITAXON	NCBITaxon:8406	Elizabeth_Pelophylax_ridibundus_juveniles_morphology	Pelophylax_ridibundus_juveniles_morphology_eng.csv	Dryad	10.5061/dryad.52j55	http://dx.doi.org/10.5061/dryad.52j55
Kalinovskie razrezy	Morphological measurements	Pelophylax ridibundus	NCBITAXON	NCBITaxon:8406	Kalinovskie razrezy_Pelophylax_ridibundus_juveniles_morphology	Pelophylax_ridibundus_juveniles_morphology_eng.csv	Dryad	10.5061/dryad.52j55	http://dx.doi.org/10.5061/dryad.52j55
Obroshino	Morphological measurements	Pelophylax ridibundus	NCBITAXON	NCBITaxon:8406	Obroshino_Pelophylax_ridibundus_juveniles_morphology	Pelophylax_ridibundus_juveniles_morphology_eng.csv	Dryad	10.5061/dryad.52j55	http://dx.doi.org/10.5061/dryad.52j55
Shartash	Morphological measurements	Pelophylax ridibundus	NCBITAXON	NCBITaxon:8406	Shartash_Pelophylax_ridibundus_juveniles_morphology	Pelophylax_ridibundus_juveniles_morphology_eng.csv	Dryad	10.5061/dryad.52j55	http://dx.doi.org/10.5061/dryad.52j55
Sowth-West	Morphological measurements	Pelophylax ridibundus	NCBITAXON	NCBITaxon:8406	Sowth-West_Pelophylax_ridibundus_juveniles_morphology	Pelophylax_ridibundus_juveniles_morphology_eng.csv	Dryad	10.5061/dryad.52j55	http://dx.doi.org/10.5061/dryad.52j55
Shuvakish	Morphological measurements	Pelophylax ridibundus	NCBITAXON	NCBITaxon:8406	Shuvakish_Pelophylax_ridibundus_juveniles_morphology	Pelophylax_ridibundus_juveniles_morphology_eng.csv	Dryad	10.5061/dryad.52j55	http://dx.doi.org/10.5061/dryad.52j55
Rezh. trakt	Morphological measurements	Pelophylax ridibundus	NCBITAXON	NCBITaxon:8406	Rezh. trakt_Pelophylax_ridibundus_juveniles_morphology	Pelophylax_ridibundus_juveniles_morphology_eng.csv	Dryad	10.5061/dryad.52j55	http://dx.doi.org/10.5061/dryad.52j55
New Moscow trakt	Morphological measurements	Pelophylax ridibundus	NCBITAXON	NCBITaxon:8406	New Moscow trakt_Pelophylax_ridibundus_juveniles_morphology	Pelophylax_ridibundus_juveniles_morphology_eng.csv	Dryad	10.5061/dryad.52j55	http://dx.doi.org/10.5061/dryad.52j55
#
Belinskogo	Morphological measurements	Rana arvalis	NCBITAXON	NCBITaxon:156871	Belinskogo_Rana_arvalis_ juveniles_morphology	Rana_arvalis_ juveniles_morphology_eng.csv	Dryad	10.5061/dryad.52j55	http://dx.doi.org/10.5061/dryad.52j55
Central park	Morphological measurements	Rana arvalis	NCBITAXON	NCBITaxon:156871	Central park_Rana_arvalis_ juveniles_morphology	Rana_arvalis_ juveniles_morphology_eng.csv	Dryad	10.5061/dryad.52j55	http://dx.doi.org/10.5061/dryad.52j55
Cherepanova	Morphological measurements	Rana arvalis	NCBITAXON	NCBITaxon:156871	Cherepanova_Rana_arvalis_ juveniles_morphology	Rana_arvalis_ juveniles_morphology_eng.csv	Dryad	10.5061/dryad.52j55	http://dx.doi.org/10.5061/dryad.52j55
Dekabristov	Morphological measurements	Rana arvalis	NCBITAXON	NCBITaxon:156871	Dekabristov_Rana_arvalis_ juveniles_morphology	Rana_arvalis_ juveniles_morphology_eng.csv	Dryad	10.5061/dryad.52j55	http://dx.doi.org/10.5061/dryad.52j55
Jasnaja	Morphological measurements	Rana arvalis	NCBITAXON	NCBITaxon:156871	Jasnaja_Rana_arvalis_ juveniles_morphology	Rana_arvalis_ juveniles_morphology_eng.csv	Dryad	10.5061/dryad.52j55	http://dx.doi.org/10.5061/dryad.52j55
Juzhnaja	Morphological measurements	Rana arvalis	NCBITAXON	NCBITaxon:156871	Juzhnaja_Rana_arvalis_ juveniles_morphology	Rana_arvalis_ juveniles_morphology_eng.csv	Dryad	10.5061/dryad.52j55	http://dx.doi.org/10.5061/dryad.52j55
Krylova	Morphological measurements	Rana arvalis	NCBITAXON	NCBITaxon:156871	Krylova_Rana_arvalis_ juveniles_morphology	Rana_arvalis_ juveniles_morphology_eng.csv	Dryad	10.5061/dryad.52j55	http://dx.doi.org/10.5061/dryad.52j55
Kujbysheva	Morphological measurements	Rana arvalis	NCBITAXON	NCBITaxon:156871	Kujbysheva_Rana_arvalis_ juveniles_morphology	Rana_arvalis_ juveniles_morphology_eng.csv	Dryad	10.5061/dryad.52j55	http://dx.doi.org/10.5061/dryad.52j55
Olkhovka	Morphological measurements	Rana arvalis	NCBITAXON	NCBITaxon:156871	Ol'khovka_Rana_arvalis_ juveniles_morphology	Rana_arvalis_ juveniles_morphology_eng.csv	Dryad	10.5061/dryad.52j55	http://dx.doi.org/10.5061/dryad.52j55
Polzunova	Morphological measurements	Rana arvalis	NCBITAXON	NCBITaxon:156871	Polzunova_Rana_arvalis_ juveniles_morphology	Rana_arvalis_ juveniles_morphology_eng.csv	Dryad	10.5061/dryad.52j55	http://dx.doi.org/10.5061/dryad.52j55
Samoletnaja_front side	Morphological measurements	Rana arvalis	NCBITAXON	NCBITaxon:156871	Samoletnaja (front side)_Rana_arvalis_ juveniles_morphology	Rana_arvalis_ juveniles_morphology_eng.csv	Dryad	10.5061/dryad.52j55	http://dx.doi.org/10.5061/dryad.52j55
Razjezd	Morphological measurements	Rana arvalis	NCBITAXON	NCBITaxon:156871	Razjezd_Rana_arvalis_ juveniles_morphology	Rana_arvalis_ juveniles_morphology_eng.csv	Dryad	10.5061/dryad.52j55	http://dx.doi.org/10.5061/dryad.52j55
Central park_back side	Morphological measurements	Rana arvalis	NCBITAXON	NCBITaxon:156871	Central park (back side)_Rana_arvalis_ juveniles_morphology	Rana_arvalis_ juveniles_morphology_eng.csv	Dryad	10.5061/dryad.52j55	http://dx.doi.org/10.5061/dryad.52j55
Kontrolnaja	Morphological measurements	Rana arvalis	NCBITAXON	NCBITaxon:156871	Kontrolnaja_Rana_arvalis_ juveniles_morphology	Rana_arvalis_ juveniles_morphology_eng.csv	Dryad	10.5061/dryad.52j55	http://dx.doi.org/10.5061/dryad.52j55
Olkhovka_back side	Morphological measurements	Rana arvalis	NCBITAXON	NCBITaxon:156871	Ol'khovka (back side)_Rana_arvalis_ juveniles_morphology	Rana_arvalis_ juveniles_morphology_eng.csv	Dryad	10.5061/dryad.52j55	http://dx.doi.org/10.5061/dryad.52j55
Patrushikha	Morphological measurements	Rana arvalis	NCBITAXON	NCBITaxon:156871	Patrushikha_Rana_arvalis_ juveniles_morphology	Rana_arvalis_ juveniles_morphology_eng.csv	Dryad	10.5061/dryad.52j55	http://dx.doi.org/10.5061/dryad.52j55
Patrushikha_back side	Morphological measurements	Rana arvalis	NCBITAXON	NCBITaxon:156871	Patrushikha (backside)_Rana_arvalis_ juveniles_morphology	Rana_arvalis_ juveniles_morphology_eng.csv	Dryad	10.5061/dryad.52j55	http://dx.doi.org/10.5061/dryad.52j55
Samoletnaja	Morphological measurements	Rana arvalis	NCBITAXON	NCBITaxon:156871	Samoletnaja_Rana_arvalis_ juveniles_morphology	Rana_arvalis_ juveniles_morphology_eng.csv	Dryad	10.5061/dryad.52j55	http://dx.doi.org/10.5061/dryad.52j55
Elizabeth	Morphological measurements	Rana arvalis	NCBITAXON	NCBITaxon:156871	Elizabeth_Rana_arvalis_ juveniles_morphology	Rana_arvalis_ juveniles_morphology_eng.csv	Dryad	10.5061/dryad.52j55	http://dx.doi.org/10.5061/dryad.52j55
Kalinovskie razrezy	Morphological measurements	Rana arvalis	NCBITAXON	NCBITaxon:156871	Kalinovskie razrezy_Rana_arvalis_ juveniles_morphology	Rana_arvalis_ juveniles_morphology_eng.csv	Dryad	10.5061/dryad.52j55	http://dx.doi.org/10.5061/dryad.52j55
Obroshino	Morphological measurements	Rana arvalis	NCBITAXON	NCBITaxon:156871	Obroshino_Rana_arvalis_ juveniles_morphology	Rana_arvalis_ juveniles_morphology_eng.csv	Dryad	10.5061/dryad.52j55	http://dx.doi.org/10.5061/dryad.52j55
Shartash	Morphological measurements	Rana arvalis	NCBITAXON	NCBITaxon:156871	Shartash_Rana_arvalis_ juveniles_morphology	Rana_arvalis_ juveniles_morphology_eng.csv	Dryad	10.5061/dryad.52j55	http://dx.doi.org/10.5061/dryad.52j55
Sowth-West	Morphological measurements	Rana arvalis	NCBITAXON	NCBITaxon:156871	Sowth-West_Rana_arvalis_ juveniles_morphology	Rana_arvalis_ juveniles_morphology_eng.csv	Dryad	10.5061/dryad.52j55	http://dx.doi.org/10.5061/dryad.52j55
Shuvakish	Morphological measurements	Rana arvalis	NCBITAXON	NCBITaxon:156871	Shuvakish_Rana_arvalis_ juveniles_morphology	Rana_arvalis_ juveniles_morphology_eng.csv	Dryad	10.5061/dryad.52j55	http://dx.doi.org/10.5061/dryad.52j55
Rezh. trakt	Morphological measurements	Rana arvalis	NCBITAXON	NCBITaxon:156871	Rezh. trakt_Rana_arvalis_ juveniles_morphology	Rana_arvalis_ juveniles_morphology_eng.csv	Dryad	10.5061/dryad.52j55	http://dx.doi.org/10.5061/dryad.52j55
New Moscow trakt	Morphological measurements	Rana arvalis	NCBITAXON	NCBITaxon:156871	New Moscow trakt_Rana_arvalis_ juveniles_morphology	Rana_arvalis_ juveniles_morphology_eng.csv	Dryad	10.5061/dryad.52j55	http://dx.doi.org/10.5061/dryad.52j55
#
Belinskogo	Morphological measurements	Rana temporaria	NCBITAXON	NCBITaxon:8407	Belinskogo_Rana_temporaria_juv_morphology	Rana_temporaria_juv_morphology_eng.csv	Dryad	10.5061/dryad.52j55	http://dx.doi.org/10.5061/dryad.52j55
Central park	Morphological measurements	Rana temporaria	NCBITAXON	NCBITaxon:8407	Central park_Rana_temporaria_juv_morphology	Rana_temporaria_juv_morphology_eng.csv	Dryad	10.5061/dryad.52j55	http://dx.doi.org/10.5061/dryad.52j55
Cherepanova	Morphological measurements	Rana temporaria	NCBITAXON	NCBITaxon:8407	Cherepanova_Rana_temporaria_juv_morphology	Rana_temporaria_juv_morphology_eng.csv	Dryad	10.5061/dryad.52j55	http://dx.doi.org/10.5061/dryad.52j55
Dekabristov	Morphological measurements	Rana temporaria	NCBITAXON	NCBITaxon:8407	Dekabristov_Rana_temporaria_juv_morphology	Rana_temporaria_juv_morphology_eng.csv	Dryad	10.5061/dryad.52j55	http://dx.doi.org/10.5061/dryad.52j55
Jasnaja	Morphological measurements	Rana temporaria	NCBITAXON	NCBITaxon:8407	Jasnaja_Rana_temporaria_juv_morphology	Rana_temporaria_juv_morphology_eng.csv	Dryad	10.5061/dryad.52j55	http://dx.doi.org/10.5061/dryad.52j55
Juzhnaja	Morphological measurements	Rana temporaria	NCBITAXON	NCBITaxon:8407	Juzhnaja_Rana_temporaria_juv_morphology	Rana_temporaria_juv_morphology_eng.csv	Dryad	10.5061/dryad.52j55	http://dx.doi.org/10.5061/dryad.52j55
Krylova	Morphological measurements	Rana temporaria	NCBITAXON	NCBITaxon:8407	Krylova_Rana_temporaria_juv_morphology	Rana_temporaria_juv_morphology_eng.csv	Dryad	10.5061/dryad.52j55	http://dx.doi.org/10.5061/dryad.52j55
Kujbysheva	Morphological measurements	Rana temporaria	NCBITAXON	NCBITaxon:8407	Kujbysheva_Rana_temporaria_juv_morphology	Rana_temporaria_juv_morphology_eng.csv	Dryad	10.5061/dryad.52j55	http://dx.doi.org/10.5061/dryad.52j55
Olkhovka	Morphological measurements	Rana temporaria	NCBITAXON	NCBITaxon:8407	Ol'khovka_Rana_temporaria_juv_morphology	Rana_temporaria_juv_morphology_eng.csv	Dryad	10.5061/dryad.52j55	http://dx.doi.org/10.5061/dryad.52j55
Polzunova	Morphological measurements	Rana temporaria	NCBITAXON	NCBITaxon:8407	Polzunova_Rana_temporaria_juv_morphology	Rana_temporaria_juv_morphology_eng.csv	Dryad	10.5061/dryad.52j55	http://dx.doi.org/10.5061/dryad.52j55
Samoletnaja_front side	Morphological measurements	Rana temporaria	NCBITAXON	NCBITaxon:8407	Samoletnaja (front side)_Rana_temporaria_juv_morphology	Rana_temporaria_juv_morphology_eng.csv	Dryad	10.5061/dryad.52j55	http://dx.doi.org/10.5061/dryad.52j55
Razjezd	Morphological measurements	Rana temporaria	NCBITAXON	NCBITaxon:8407	Razjezd_Rana_temporaria_juv_morphology	Rana_temporaria_juv_morphology_eng.csv	Dryad	10.5061/dryad.52j55	http://dx.doi.org/10.5061/dryad.52j55
Central park_back side	Morphological measurements	Rana temporaria	NCBITAXON	NCBITaxon:8407	Central park (back side)_Rana_temporaria_juv_morphology	Rana_temporaria_juv_morphology_eng.csv	Dryad	10.5061/dryad.52j55	http://dx.doi.org/10.5061/dryad.52j55
Kontrolnaja	Morphological measurements	Rana temporaria	NCBITAXON	NCBITaxon:8407	Kontrolnaja_Rana_temporaria_juv_morphology	Rana_temporaria_juv_morphology_eng.csv	Dryad	10.5061/dryad.52j55	http://dx.doi.org/10.5061/dryad.52j55
Olkhovka_back side	Morphological measurements	Rana temporaria	NCBITAXON	NCBITaxon:8407	Ol'khovka (back side)_Rana_temporaria_juv_morphology	Rana_temporaria_juv_morphology_eng.csv	Dryad	10.5061/dryad.52j55	http://dx.doi.org/10.5061/dryad.52j55
Patrushikha	Morphological measurements	Rana temporaria	NCBITAXON	NCBITaxon:8407	Patrushikha_Rana_temporaria_juv_morphology	Rana_temporaria_juv_morphology_eng.csv	Dryad	10.5061/dryad.52j55	http://dx.doi.org/10.5061/dryad.52j55
Patrushikha_back side	Morphological measurements	Rana temporaria	NCBITAXON	NCBITaxon:8407	Patrushikha (backside)_Rana_temporaria_juv_morphology	Rana_temporaria_juv_morphology_eng.csv	Dryad	10.5061/dryad.52j55	http://dx.doi.org/10.5061/dryad.52j55
Samoletnaja	Morphological measurements	Rana temporaria	NCBITAXON	NCBITaxon:8407	Samoletnaja_Rana_temporaria_juv_morphology	Rana_temporaria_juv_morphology_eng.csv	Dryad	10.5061/dryad.52j55	http://dx.doi.org/10.5061/dryad.52j55
Elizabeth	Morphological measurements	Rana temporaria	NCBITAXON	NCBITaxon:8407	Elizabeth_Rana_temporaria_juv_morphology	Rana_temporaria_juv_morphology_eng.csv	Dryad	10.5061/dryad.52j55	http://dx.doi.org/10.5061/dryad.52j55
Kalinovskie razrezy	Morphological measurements	Rana temporaria	NCBITAXON	NCBITaxon:8407	Kalinovskie razrezy_Rana_temporaria_juv_morphology	Rana_temporaria_juv_morphology_eng.csv	Dryad	10.5061/dryad.52j55	http://dx.doi.org/10.5061/dryad.52j55
Obroshino	Morphological measurements	Rana temporaria	NCBITAXON	NCBITaxon:8407	Obroshino_Rana_temporaria_juv_morphology	Rana_temporaria_juv_morphology_eng.csv	Dryad	10.5061/dryad.52j55	http://dx.doi.org/10.5061/dryad.52j55
Shartash	Morphological measurements	Rana temporaria	NCBITAXON	NCBITaxon:8407	Shartash_Rana_temporaria_juv_morphology	Rana_temporaria_juv_morphology_eng.csv	Dryad	10.5061/dryad.52j55	http://dx.doi.org/10.5061/dryad.52j55
Sowth-West	Morphological measurements	Rana temporaria	NCBITAXON	NCBITaxon:8407	Sowth-West_Rana_temporaria_juv_morphology	Rana_temporaria_juv_morphology_eng.csv	Dryad	10.5061/dryad.52j55	http://dx.doi.org/10.5061/dryad.52j55
Shuvakish	Morphological measurements	Rana temporaria	NCBITAXON	NCBITaxon:8407	Shuvakish_Rana_temporaria_juv_morphology	Rana_temporaria_juv_morphology_eng.csv	Dryad	10.5061/dryad.52j55	http://dx.doi.org/10.5061/dryad.52j55
Rezh. trakt	Morphological measurements	Rana temporaria	NCBITAXON	NCBITaxon:8407	Rezh. trakt_Rana_temporaria_juv_morphology	Rana_temporaria_juv_morphology_eng.csv	Dryad	10.5061/dryad.52j55	http://dx.doi.org/10.5061/dryad.52j55
New Moscow trakt	Morphological measurements	Rana temporaria	NCBITAXON	NCBITaxon:8407	New Moscow trakt_Rana_temporaria_juv_morphology	Rana_temporaria_juv_morphology_eng.csv	Dryad	10.5061/dryad.52j55	http://dx.doi.org/10.5061/dryad.52j55
#
Belinskogo	Fecundity	Salamandrella keyserlingii	NCBITAXON	NCBITaxon:288315	Belinskogo_Fecundity_Salamandrella	Fecundity_Salamandrella_eng.csv	Dryad	10.5061/dryad.52j55	http://dx.doi.org/10.5061/dryad.52j55
Central park	Fecundity	Salamandrella keyserlingii	NCBITAXON	NCBITaxon:288315	Central park_Fecundity_Salamandrella	Fecundity_Salamandrella_eng.csv	Dryad	10.5061/dryad.52j55	http://dx.doi.org/10.5061/dryad.52j55
Cherepanova	Fecundity	Salamandrella keyserlingii	NCBITAXON	NCBITaxon:288315	Cherepanova_Fecundity_Salamandrella	Fecundity_Salamandrella_eng.csv	Dryad	10.5061/dryad.52j55	http://dx.doi.org/10.5061/dryad.52j55
Dekabristov	Fecundity	Salamandrella keyserlingii	NCBITAXON	NCBITaxon:288315	Dekabristov_Fecundity_Salamandrella	Fecundity_Salamandrella_eng.csv	Dryad	10.5061/dryad.52j55	http://dx.doi.org/10.5061/dryad.52j55
Jasnaja	Fecundity	Salamandrella keyserlingii	NCBITAXON	NCBITaxon:288315	Jasnaja_Fecundity_Salamandrella	Fecundity_Salamandrella_eng.csv	Dryad	10.5061/dryad.52j55	http://dx.doi.org/10.5061/dryad.52j55
Juzhnaja	Fecundity	Salamandrella keyserlingii	NCBITAXON	NCBITaxon:288315	Juzhnaja_Fecundity_Salamandrella	Fecundity_Salamandrella_eng.csv	Dryad	10.5061/dryad.52j55	http://dx.doi.org/10.5061/dryad.52j55
Krylova	Fecundity	Salamandrella keyserlingii	NCBITAXON	NCBITaxon:288315	Krylova_Fecundity_Salamandrella	Fecundity_Salamandrella_eng.csv	Dryad	10.5061/dryad.52j55	http://dx.doi.org/10.5061/dryad.52j55
Kujbysheva	Fecundity	Salamandrella keyserlingii	NCBITAXON	NCBITaxon:288315	Kujbysheva_Fecundity_Salamandrella	Fecundity_Salamandrella_eng.csv	Dryad	10.5061/dryad.52j55	http://dx.doi.org/10.5061/dryad.52j55
Olkhovka	Fecundity	Salamandrella keyserlingii	NCBITAXON	NCBITaxon:288315	Ol'khovka_Fecundity_Salamandrella	Fecundity_Salamandrella_eng.csv	Dryad	10.5061/dryad.52j55	http://dx.doi.org/10.5061/dryad.52j55
Polzunova	Fecundity	Salamandrella keyserlingii	NCBITAXON	NCBITaxon:288315	Polzunova_Fecundity_Salamandrella	Fecundity_Salamandrella_eng.csv	Dryad	10.5061/dryad.52j55	http://dx.doi.org/10.5061/dryad.52j55
Samoletnaja_front side	Fecundity	Salamandrella keyserlingii	NCBITAXON	NCBITaxon:288315	Samoletnaja (front side)_Fecundity_Salamandrella	Fecundity_Salamandrella_eng.csv	Dryad	10.5061/dryad.52j55	http://dx.doi.org/10.5061/dryad.52j55
Razjezd	Fecundity	Salamandrella keyserlingii	NCBITAXON	NCBITaxon:288315	Razjezd_Fecundity_Salamandrella	Fecundity_Salamandrella_eng.csv	Dryad	10.5061/dryad.52j55	http://dx.doi.org/10.5061/dryad.52j55
Central park_back side	Fecundity	Salamandrella keyserlingii	NCBITAXON	NCBITaxon:288315	Central park (back side)_Fecundity_Salamandrella	Fecundity_Salamandrella_eng.csv	Dryad	10.5061/dryad.52j55	http://dx.doi.org/10.5061/dryad.52j55
Kontrolnaja	Fecundity	Salamandrella keyserlingii	NCBITAXON	NCBITaxon:288315	Kontrolnaja_Fecundity_Salamandrella	Fecundity_Salamandrella_eng.csv	Dryad	10.5061/dryad.52j55	http://dx.doi.org/10.5061/dryad.52j55
Olkhovka_back side	Fecundity	Salamandrella keyserlingii	NCBITAXON	NCBITaxon:288315	Ol'khovka (back side)_Fecundity_Salamandrella	Fecundity_Salamandrella_eng.csv	Dryad	10.5061/dryad.52j55	http://dx.doi.org/10.5061/dryad.52j55
Patrushikha	Fecundity	Salamandrella keyserlingii	NCBITAXON	NCBITaxon:288315	Patrushikha_Fecundity_Salamandrella	Fecundity_Salamandrella_eng.csv	Dryad	10.5061/dryad.52j55	http://dx.doi.org/10.5061/dryad.52j55
Patrushikha_back side	Fecundity	Salamandrella keyserlingii	NCBITAXON	NCBITaxon:288315	Patrushikha (backside)_Fecundity_Salamandrella	Fecundity_Salamandrella_eng.csv	Dryad	10.5061/dryad.52j55	http://dx.doi.org/10.5061/dryad.52j55
Samoletnaja	Fecundity	Salamandrella keyserlingii	NCBITAXON	NCBITaxon:288315	Samoletnaja_Fecundity_Salamandrella	Fecundity_Salamandrella_eng.csv	Dryad	10.5061/dryad.52j55	http://dx.doi.org/10.5061/dryad.52j55
Elizabeth	Fecundity	Salamandrella keyserlingii	NCBITAXON	NCBITaxon:288315	Elizabeth_Fecundity_Salamandrella	Fecundity_Salamandrella_eng.csv	Dryad	10.5061/dryad.52j55	http://dx.doi.org/10.5061/dryad.52j55
Kalinovskie razrezy	Fecundity	Salamandrella keyserlingii	NCBITAXON	NCBITaxon:288315	Kalinovskie razrezy_Fecundity_Salamandrella	Fecundity_Salamandrella_eng.csv	Dryad	10.5061/dryad.52j55	http://dx.doi.org/10.5061/dryad.52j55
Obroshino	Fecundity	Salamandrella keyserlingii	NCBITAXON	NCBITaxon:288315	Obroshino_Fecundity_Salamandrella	Fecundity_Salamandrella_eng.csv	Dryad	10.5061/dryad.52j55	http://dx.doi.org/10.5061/dryad.52j55
Shartash	Fecundity	Salamandrella keyserlingii	NCBITAXON	NCBITaxon:288315	Shartash_Fecundity_Salamandrella	Fecundity_Salamandrella_eng.csv	Dryad	10.5061/dryad.52j55	http://dx.doi.org/10.5061/dryad.52j55
Sowth-West	Fecundity	Salamandrella keyserlingii	NCBITAXON	NCBITaxon:288315	Sowth-West_Fecundity_Salamandrella	Fecundity_Salamandrella_eng.csv	Dryad	10.5061/dryad.52j55	http://dx.doi.org/10.5061/dryad.52j55
Shuvakish	Fecundity	Salamandrella keyserlingii	NCBITAXON	NCBITaxon:288315	Shuvakish_Fecundity_Salamandrella	Fecundity_Salamandrella_eng.csv	Dryad	10.5061/dryad.52j55	http://dx.doi.org/10.5061/dryad.52j55
Rezh. trakt	Fecundity	Salamandrella keyserlingii	NCBITAXON	NCBITaxon:288315	Rezh. trakt_Fecundity_Salamandrella	Fecundity_Salamandrella_eng.csv	Dryad	10.5061/dryad.52j55	http://dx.doi.org/10.5061/dryad.52j55
New Moscow trakt	Fecundity	Salamandrella keyserlingii	NCBITAXON	NCBITaxon:288315	New Moscow trakt_Fecundity_Salamandrella	Fecundity_Salamandrella_eng.csv	Dryad	10.5061/dryad.52j55	http://dx.doi.org/10.5061/dryad.52j55
#
Belinskogo	Fecundity	Rana temporaria	NCBITAXON	NCBITaxon:8407	Belinskogo_Fecundity_Rana_temporaria	Fecundity_Rana_temporaria_eng.csv	Dryad	10.5061/dryad.52j55	http://dx.doi.org/10.5061/dryad.52j55
Central park	Fecundity	Rana temporaria	NCBITAXON	NCBITaxon:8407	Central park_Fecundity_Rana_temporaria	Fecundity_Rana_temporaria_eng.csv	Dryad	10.5061/dryad.52j55	http://dx.doi.org/10.5061/dryad.52j55
Cherepanova	Fecundity	Rana temporaria	NCBITAXON	NCBITaxon:8407	Cherepanova_Fecundity_Rana_temporaria	Fecundity_Rana_temporaria_eng.csv	Dryad	10.5061/dryad.52j55	http://dx.doi.org/10.5061/dryad.52j55
Dekabristov	Fecundity	Rana temporaria	NCBITAXON	NCBITaxon:8407	Dekabristov_Fecundity_Rana_temporaria	Fecundity_Rana_temporaria_eng.csv	Dryad	10.5061/dryad.52j55	http://dx.doi.org/10.5061/dryad.52j55
Jasnaja	Fecundity	Rana temporaria	NCBITAXON	NCBITaxon:8407	Jasnaja_Fecundity_Rana_temporaria	Fecundity_Rana_temporaria_eng.csv	Dryad	10.5061/dryad.52j55	http://dx.doi.org/10.5061/dryad.52j55
Juzhnaja	Fecundity	Rana temporaria	NCBITAXON	NCBITaxon:8407	Juzhnaja_Fecundity_Rana_temporaria	Fecundity_Rana_temporaria_eng.csv	Dryad	10.5061/dryad.52j55	http://dx.doi.org/10.5061/dryad.52j55
Krylova	Fecundity	Rana temporaria	NCBITAXON	NCBITaxon:8407	Krylova_Fecundity_Rana_temporaria	Fecundity_Rana_temporaria_eng.csv	Dryad	10.5061/dryad.52j55	http://dx.doi.org/10.5061/dryad.52j55
Kujbysheva	Fecundity	Rana temporaria	NCBITAXON	NCBITaxon:8407	Kujbysheva_Fecundity_Rana_temporaria	Fecundity_Rana_temporaria_eng.csv	Dryad	10.5061/dryad.52j55	http://dx.doi.org/10.5061/dryad.52j55
Olkhovka	Fecundity	Rana temporaria	NCBITAXON	NCBITaxon:8407	Ol'khovka_Fecundity_Rana_temporaria	Fecundity_Rana_temporaria_eng.csv	Dryad	10.5061/dryad.52j55	http://dx.doi.org/10.5061/dryad.52j55
Polzunova	Fecundity	Rana temporaria	NCBITAXON	NCBITaxon:8407	Polzunova_Fecundity_Rana_temporaria	Fecundity_Rana_temporaria_eng.csv	Dryad	10.5061/dryad.52j55	http://dx.doi.org/10.5061/dryad.52j55
Samoletnaja_front side	Fecundity	Rana temporaria	NCBITAXON	NCBITaxon:8407	Samoletnaja (front side)_Fecundity_Rana_temporaria	Fecundity_Rana_temporaria_eng.csv	Dryad	10.5061/dryad.52j55	http://dx.doi.org/10.5061/dryad.52j55
Razjezd	Fecundity	Rana temporaria	NCBITAXON	NCBITaxon:8407	Razjezd_Fecundity_Rana_temporaria	Fecundity_Rana_temporaria_eng.csv	Dryad	10.5061/dryad.52j55	http://dx.doi.org/10.5061/dryad.52j55
Central park_back side	Fecundity	Rana temporaria	NCBITAXON	NCBITaxon:8407	Central park (back side)_Fecundity_Rana_temporaria	Fecundity_Rana_temporaria_eng.csv	Dryad	10.5061/dryad.52j55	http://dx.doi.org/10.5061/dryad.52j55
Kontrolnaja	Fecundity	Rana temporaria	NCBITAXON	NCBITaxon:8407	Kontrolnaja_Fecundity_Rana_temporaria	Fecundity_Rana_temporaria_eng.csv	Dryad	10.5061/dryad.52j55	http://dx.doi.org/10.5061/dryad.52j55
Olkhovka_back side	Fecundity	Rana temporaria	NCBITAXON	NCBITaxon:8407	Ol'khovka (back side)_Fecundity_Rana_temporaria	Fecundity_Rana_temporaria_eng.csv	Dryad	10.5061/dryad.52j55	http://dx.doi.org/10.5061/dryad.52j55
Patrushikha	Fecundity	Rana temporaria	NCBITAXON	NCBITaxon:8407	Patrushikha_Fecundity_Rana_temporaria	Fecundity_Rana_temporaria_eng.csv	Dryad	10.5061/dryad.52j55	http://dx.doi.org/10.5061/dryad.52j55
Patrushikha_back side	Fecundity	Rana temporaria	NCBITAXON	NCBITaxon:8407	Patrushikha (backside)_Fecundity_Rana_temporaria	Fecundity_Rana_temporaria_eng.csv	Dryad	10.5061/dryad.52j55	http://dx.doi.org/10.5061/dryad.52j55
Samoletnaja	Fecundity	Rana temporaria	NCBITAXON	NCBITaxon:8407	Samoletnaja_Fecundity_Rana_temporaria	Fecundity_Rana_temporaria_eng.csv	Dryad	10.5061/dryad.52j55	http://dx.doi.org/10.5061/dryad.52j55
Elizabeth	Fecundity	Rana temporaria	NCBITAXON	NCBITaxon:8407	Elizabeth_Fecundity_Rana_temporaria	Fecundity_Rana_temporaria_eng.csv	Dryad	10.5061/dryad.52j55	http://dx.doi.org/10.5061/dryad.52j55
Kalinovskie razrezy	Fecundity	Rana temporaria	NCBITAXON	NCBITaxon:8407	Kalinovskie razrezy_Fecundity_Rana_temporaria	Fecundity_Rana_temporaria_eng.csv	Dryad	10.5061/dryad.52j55	http://dx.doi.org/10.5061/dryad.52j55
Obroshino	Fecundity	Rana temporaria	NCBITAXON	NCBITaxon:8407	Obroshino_Fecundity_Rana_temporaria	Fecundity_Rana_temporaria_eng.csv	Dryad	10.5061/dryad.52j55	http://dx.doi.org/10.5061/dryad.52j55
Shartash	Fecundity	Rana temporaria	NCBITAXON	NCBITaxon:8407	Shartash_Fecundity_Rana_temporaria	Fecundity_Rana_temporaria_eng.csv	Dryad	10.5061/dryad.52j55	http://dx.doi.org/10.5061/dryad.52j55
Sowth-West	Fecundity	Rana temporaria	NCBITAXON	NCBITaxon:8407	Sowth-West_Fecundity_Rana_temporaria	Fecundity_Rana_temporaria_eng.csv	Dryad	10.5061/dryad.52j55	http://dx.doi.org/10.5061/dryad.52j55
Shuvakish	Fecundity	Rana temporaria	NCBITAXON	NCBITaxon:8407	Shuvakish_Fecundity_Rana_temporaria	Fecundity_Rana_temporaria_eng.csv	Dryad	10.5061/dryad.52j55	http://dx.doi.org/10.5061/dryad.52j55
Rezh. trakt	Fecundity	Rana temporaria	NCBITAXON	NCBITaxon:8407	Rezh. trakt_Fecundity_Rana_temporaria	Fecundity_Rana_temporaria_eng.csv	Dryad	10.5061/dryad.52j55	http://dx.doi.org/10.5061/dryad.52j55
New Moscow trakt	Fecundity	Rana temporaria	NCBITAXON	NCBITaxon:8407	New Moscow trakt_Fecundity_Rana_temporaria	Fecundity_Rana_temporaria_eng.csv	Dryad	10.5061/dryad.52j55	http://dx.doi.org/10.5061/dryad.52j55
#
Belinskogo	Fecundity	Rana arvalis	NCBITAXON	NCBITaxon:156871	Belinskogo_Fecundity_Rana_arvalis	Fecundity_Rana_arvalis_eng.csv	Dryad	10.5061/dryad.52j55	http://dx.doi.org/10.5061/dryad.52j55
Central park	Fecundity	Rana arvalis	NCBITAXON	NCBITaxon:156871	Central park_Fecundity_Rana_arvalis	Fecundity_Rana_arvalis_eng.csv	Dryad	10.5061/dryad.52j55	http://dx.doi.org/10.5061/dryad.52j55
Cherepanova	Fecundity	Rana arvalis	NCBITAXON	NCBITaxon:156871	Cherepanova_Fecundity_Rana_arvalis	Fecundity_Rana_arvalis_eng.csv	Dryad	10.5061/dryad.52j55	http://dx.doi.org/10.5061/dryad.52j55
Dekabristov	Fecundity	Rana arvalis	NCBITAXON	NCBITaxon:156871	Dekabristov_Fecundity_Rana_arvalis	Fecundity_Rana_arvalis_eng.csv	Dryad	10.5061/dryad.52j55	http://dx.doi.org/10.5061/dryad.52j55
Jasnaja	Fecundity	Rana arvalis	NCBITAXON	NCBITaxon:156871	Jasnaja_Fecundity_Rana_arvalis	Fecundity_Rana_arvalis_eng.csv	Dryad	10.5061/dryad.52j55	http://dx.doi.org/10.5061/dryad.52j55
Juzhnaja	Fecundity	Rana arvalis	NCBITAXON	NCBITaxon:156871	Juzhnaja_Fecundity_Rana_arvalis	Fecundity_Rana_arvalis_eng.csv	Dryad	10.5061/dryad.52j55	http://dx.doi.org/10.5061/dryad.52j55
Krylova	Fecundity	Rana arvalis	NCBITAXON	NCBITaxon:156871	Krylova_Fecundity_Rana_arvalis	Fecundity_Rana_arvalis_eng.csv	Dryad	10.5061/dryad.52j55	http://dx.doi.org/10.5061/dryad.52j55
Kujbysheva	Fecundity	Rana arvalis	NCBITAXON	NCBITaxon:156871	Kujbysheva_Fecundity_Rana_arvalis	Fecundity_Rana_arvalis_eng.csv	Dryad	10.5061/dryad.52j55	http://dx.doi.org/10.5061/dryad.52j55
Olkhovka	Fecundity	Rana arvalis	NCBITAXON	NCBITaxon:156871	Ol'khovka_Fecundity_Rana_arvalis	Fecundity_Rana_arvalis_eng.csv	Dryad	10.5061/dryad.52j55	http://dx.doi.org/10.5061/dryad.52j55
Polzunova	Fecundity	Rana arvalis	NCBITAXON	NCBITaxon:156871	Polzunova_Fecundity_Rana_arvalis	Fecundity_Rana_arvalis_eng.csv	Dryad	10.5061/dryad.52j55	http://dx.doi.org/10.5061/dryad.52j55
Samoletnaja_front side	Fecundity	Rana arvalis	NCBITAXON	NCBITaxon:156871	Samoletnaja (front side)_Fecundity_Rana_arvalis	Fecundity_Rana_arvalis_eng.csv	Dryad	10.5061/dryad.52j55	http://dx.doi.org/10.5061/dryad.52j55
Razjezd	Fecundity	Rana arvalis	NCBITAXON	NCBITaxon:156871	Razjezd_Fecundity_Rana_arvalis	Fecundity_Rana_arvalis_eng.csv	Dryad	10.5061/dryad.52j55	http://dx.doi.org/10.5061/dryad.52j55
Central park_back side	Fecundity	Rana arvalis	NCBITAXON	NCBITaxon:156871	Central park (back side)_Fecundity_Rana_arvalis	Fecundity_Rana_arvalis_eng.csv	Dryad	10.5061/dryad.52j55	http://dx.doi.org/10.5061/dryad.52j55
Kontrolnaja	Fecundity	Rana arvalis	NCBITAXON	NCBITaxon:156871	Kontrolnaja_Fecundity_Rana_arvalis	Fecundity_Rana_arvalis_eng.csv	Dryad	10.5061/dryad.52j55	http://dx.doi.org/10.5061/dryad.52j55
Olkhovka_back side	Fecundity	Rana arvalis	NCBITAXON	NCBITaxon:156871	Ol'khovka (back side)_Fecundity_Rana_arvalis	Fecundity_Rana_arvalis_eng.csv	Dryad	10.5061/dryad.52j55	http://dx.doi.org/10.5061/dryad.52j55
Patrushikha	Fecundity	Rana arvalis	NCBITAXON	NCBITaxon:156871	Patrushikha_Fecundity_Rana_arvalis	Fecundity_Rana_arvalis_eng.csv	Dryad	10.5061/dryad.52j55	http://dx.doi.org/10.5061/dryad.52j55
Patrushikha_back side	Fecundity	Rana arvalis	NCBITAXON	NCBITaxon:156871	Patrushikha (backside)_Fecundity_Rana_arvalis	Fecundity_Rana_arvalis_eng.csv	Dryad	10.5061/dryad.52j55	http://dx.doi.org/10.5061/dryad.52j55
Samoletnaja	Fecundity	Rana arvalis	NCBITAXON	NCBITaxon:156871	Samoletnaja_Fecundity_Rana_arvalis	Fecundity_Rana_arvalis_eng.csv	Dryad	10.5061/dryad.52j55	http://dx.doi.org/10.5061/dryad.52j55
Elizabeth	Fecundity	Rana arvalis	NCBITAXON	NCBITaxon:156871	Elizabeth_Fecundity_Rana_arvalis	Fecundity_Rana_arvalis_eng.csv	Dryad	10.5061/dryad.52j55	http://dx.doi.org/10.5061/dryad.52j55
Kalinovskie razrezy	Fecundity	Rana arvalis	NCBITAXON	NCBITaxon:156871	Kalinovskie razrezy_Fecundity_Rana_arvalis	Fecundity_Rana_arvalis_eng.csv	Dryad	10.5061/dryad.52j55	http://dx.doi.org/10.5061/dryad.52j55
Obroshino	Fecundity	Rana arvalis	NCBITAXON	NCBITaxon:156871	Obroshino_Fecundity_Rana_arvalis	Fecundity_Rana_arvalis_eng.csv	Dryad	10.5061/dryad.52j55	http://dx.doi.org/10.5061/dryad.52j55
Shartash	Fecundity	Rana arvalis	NCBITAXON	NCBITaxon:156871	Shartash_Fecundity_Rana_arvalis	Fecundity_Rana_arvalis_eng.csv	Dryad	10.5061/dryad.52j55	http://dx.doi.org/10.5061/dryad.52j55
Sowth-West	Fecundity	Rana arvalis	NCBITAXON	NCBITaxon:156871	Sowth-West_Fecundity_Rana_arvalis	Fecundity_Rana_arvalis_eng.csv	Dryad	10.5061/dryad.52j55	http://dx.doi.org/10.5061/dryad.52j55
Shuvakish	Fecundity	Rana arvalis	NCBITAXON	NCBITaxon:156871	Shuvakish_Fecundity_Rana_arvalis	Fecundity_Rana_arvalis_eng.csv	Dryad	10.5061/dryad.52j55	http://dx.doi.org/10.5061/dryad.52j55
Rezh. trakt	Fecundity	Rana arvalis	NCBITAXON	NCBITaxon:156871	Rezh. trakt_Fecundity_Rana_arvalis	Fecundity_Rana_arvalis_eng.csv	Dryad	10.5061/dryad.52j55	http://dx.doi.org/10.5061/dryad.52j55
New Moscow trakt	Fecundity	Rana arvalis	NCBITAXON	NCBITaxon:156871	New Moscow trakt_Fecundity_Rana_arvalis	Fecundity_Rana_arvalis_eng.csv	Dryad	10.5061/dryad.52j55	http://dx.doi.org/10.5061/dryad.52j55
#
Belinskogo	Fecundity	Rana arvalis	NCBITAXON	NCBITaxon:156871	Belinskogo_Spawns_number_Rana_arvalis	Spawns_number_Rana_arvalis_eng.csv	Dryad	10.5061/dryad.52j55	http://dx.doi.org/10.5061/dryad.52j55
Central park	Fecundity	Rana arvalis	NCBITAXON	NCBITaxon:156871	Central park_Spawns_number_Rana_arvalis	Spawns_number_Rana_arvalis_eng.csv	Dryad	10.5061/dryad.52j55	http://dx.doi.org/10.5061/dryad.52j55
Cherepanova	Fecundity	Rana arvalis	NCBITAXON	NCBITaxon:156871	Cherepanova_Spawns_number_Rana_arvalis	Spawns_number_Rana_arvalis_eng.csv	Dryad	10.5061/dryad.52j55	http://dx.doi.org/10.5061/dryad.52j55
Dekabristov	Fecundity	Rana arvalis	NCBITAXON	NCBITaxon:156871	Dekabristov_Spawns_number_Rana_arvalis	Spawns_number_Rana_arvalis_eng.csv	Dryad	10.5061/dryad.52j55	http://dx.doi.org/10.5061/dryad.52j55
Jasnaja	Fecundity	Rana arvalis	NCBITAXON	NCBITaxon:156871	Jasnaja_Spawns_number_Rana_arvalis	Spawns_number_Rana_arvalis_eng.csv	Dryad	10.5061/dryad.52j55	http://dx.doi.org/10.5061/dryad.52j55
Juzhnaja	Fecundity	Rana arvalis	NCBITAXON	NCBITaxon:156871	Juzhnaja_Spawns_number_Rana_arvalis	Spawns_number_Rana_arvalis_eng.csv	Dryad	10.5061/dryad.52j55	http://dx.doi.org/10.5061/dryad.52j55
Krylova	Fecundity	Rana arvalis	NCBITAXON	NCBITaxon:156871	Krylova_Spawns_number_Rana_arvalis	Spawns_number_Rana_arvalis_eng.csv	Dryad	10.5061/dryad.52j55	http://dx.doi.org/10.5061/dryad.52j55
Kujbysheva	Fecundity	Rana arvalis	NCBITAXON	NCBITaxon:156871	Kujbysheva_Spawns_number_Rana_arvalis	Spawns_number_Rana_arvalis_eng.csv	Dryad	10.5061/dryad.52j55	http://dx.doi.org/10.5061/dryad.52j55
Olkhovka	Fecundity	Rana arvalis	NCBITAXON	NCBITaxon:156871	Ol'khovka_Spawns_number_Rana_arvalis	Spawns_number_Rana_arvalis_eng.csv	Dryad	10.5061/dryad.52j55	http://dx.doi.org/10.5061/dryad.52j55
Polzunova	Fecundity	Rana arvalis	NCBITAXON	NCBITaxon:156871	Polzunova_Spawns_number_Rana_arvalis	Spawns_number_Rana_arvalis_eng.csv	Dryad	10.5061/dryad.52j55	http://dx.doi.org/10.5061/dryad.52j55
Samoletnaja_front side	Fecundity	Rana arvalis	NCBITAXON	NCBITaxon:156871	Samoletnaja (front side)_Spawns_number_Rana_arvalis	Spawns_number_Rana_arvalis_eng.csv	Dryad	10.5061/dryad.52j55	http://dx.doi.org/10.5061/dryad.52j55
Razjezd	Fecundity	Rana arvalis	NCBITAXON	NCBITaxon:156871	Razjezd_Spawns_number_Rana_arvalis	Spawns_number_Rana_arvalis_eng.csv	Dryad	10.5061/dryad.52j55	http://dx.doi.org/10.5061/dryad.52j55
Central park_back side	Fecundity	Rana arvalis	NCBITAXON	NCBITaxon:156871	Central park (back side)_Spawns_number_Rana_arvalis	Spawns_number_Rana_arvalis_eng.csv	Dryad	10.5061/dryad.52j55	http://dx.doi.org/10.5061/dryad.52j55
Kontrolnaja	Fecundity	Rana arvalis	NCBITAXON	NCBITaxon:156871	Kontrolnaja_Spawns_number_Rana_arvalis	Spawns_number_Rana_arvalis_eng.csv	Dryad	10.5061/dryad.52j55	http://dx.doi.org/10.5061/dryad.52j55
Olkhovka_back side	Fecundity	Rana arvalis	NCBITAXON	NCBITaxon:156871	Ol'khovka (back side)_Spawns_number_Rana_arvalis	Spawns_number_Rana_arvalis_eng.csv	Dryad	10.5061/dryad.52j55	http://dx.doi.org/10.5061/dryad.52j55
Patrushikha	Fecundity	Rana arvalis	NCBITAXON	NCBITaxon:156871	Patrushikha_Spawns_number_Rana_arvalis	Spawns_number_Rana_arvalis_eng.csv	Dryad	10.5061/dryad.52j55	http://dx.doi.org/10.5061/dryad.52j55
Patrushikha_back side	Fecundity	Rana arvalis	NCBITAXON	NCBITaxon:156871	Patrushikha (backside)_Spawns_number_Rana_arvalis	Spawns_number_Rana_arvalis_eng.csv	Dryad	10.5061/dryad.52j55	http://dx.doi.org/10.5061/dryad.52j55
Samoletnaja	Fecundity	Rana arvalis	NCBITAXON	NCBITaxon:156871	Samoletnaja_Spawns_number_Rana_arvalis	Spawns_number_Rana_arvalis_eng.csv	Dryad	10.5061/dryad.52j55	http://dx.doi.org/10.5061/dryad.52j55
Elizabeth	Fecundity	Rana arvalis	NCBITAXON	NCBITaxon:156871	Elizabeth_Spawns_number_Rana_arvalis	Spawns_number_Rana_arvalis_eng.csv	Dryad	10.5061/dryad.52j55	http://dx.doi.org/10.5061/dryad.52j55
Kalinovskie razrezy	Fecundity	Rana arvalis	NCBITAXON	NCBITaxon:156871	Kalinovskie razrezy_Spawns_number_Rana_arvalis	Spawns_number_Rana_arvalis_eng.csv	Dryad	10.5061/dryad.52j55	http://dx.doi.org/10.5061/dryad.52j55
Obroshino	Fecundity	Rana arvalis	NCBITAXON	NCBITaxon:156871	Obroshino_Spawns_number_Rana_arvalis	Spawns_number_Rana_arvalis_eng.csv	Dryad	10.5061/dryad.52j55	http://dx.doi.org/10.5061/dryad.52j55
Shartash	Fecundity	Rana arvalis	NCBITAXON	NCBITaxon:156871	Shartash_Spawns_number_Rana_arvalis	Spawns_number_Rana_arvalis_eng.csv	Dryad	10.5061/dryad.52j55	http://dx.doi.org/10.5061/dryad.52j55
Sowth-West	Fecundity	Rana arvalis	NCBITAXON	NCBITaxon:156871	Sowth-West_Spawns_number_Rana_arvalis	Spawns_number_Rana_arvalis_eng.csv	Dryad	10.5061/dryad.52j55	http://dx.doi.org/10.5061/dryad.52j55
Shuvakish	Fecundity	Rana arvalis	NCBITAXON	NCBITaxon:156871	Shuvakish_Spawns_number_Rana_arvalis	Spawns_number_Rana_arvalis_eng.csv	Dryad	10.5061/dryad.52j55	http://dx.doi.org/10.5061/dryad.52j55
Rezh. trakt	Fecundity	Rana arvalis	NCBITAXON	NCBITaxon:156871	Rezh. trakt_Spawns_number_Rana_arvalis	Spawns_number_Rana_arvalis_eng.csv	Dryad	10.5061/dryad.52j55	http://dx.doi.org/10.5061/dryad.52j55
New Moscow trakt	Fecundity	Rana arvalis	NCBITAXON	NCBITaxon:156871	New Moscow trakt_Spawns_number_Rana_arvalis	Spawns_number_Rana_arvalis_eng.csv	Dryad	10.5061/dryad.52j55	http://dx.doi.org/10.5061/dryad.52j55
#
Belinskogo	Fecundity	Rana temporaria	NCBITAXON	NCBITaxon:8407	Belinskogo_Spawns_number_Rana_temporaria	Spawns_number_Rana_temporaria_eng.csv	Dryad	10.5061/dryad.52j55	http://dx.doi.org/10.5061/dryad.52j55
Central park	Fecundity	Rana temporaria	NCBITAXON	NCBITaxon:8407	Central park_Spawns_number_Rana_temporaria	Spawns_number_Rana_temporaria_eng.csv	Dryad	10.5061/dryad.52j55	http://dx.doi.org/10.5061/dryad.52j55
Cherepanova	Fecundity	Rana temporaria	NCBITAXON	NCBITaxon:8407	Cherepanova_Spawns_number_Rana_temporaria	Spawns_number_Rana_temporaria_eng.csv	Dryad	10.5061/dryad.52j55	http://dx.doi.org/10.5061/dryad.52j55
Dekabristov	Fecundity	Rana temporaria	NCBITAXON	NCBITaxon:8407	Dekabristov_Spawns_number_Rana_temporaria	Spawns_number_Rana_temporaria_eng.csv	Dryad	10.5061/dryad.52j55	http://dx.doi.org/10.5061/dryad.52j55
Jasnaja	Fecundity	Rana temporaria	NCBITAXON	NCBITaxon:8407	Jasnaja_Spawns_number_Rana_temporaria	Spawns_number_Rana_temporaria_eng.csv	Dryad	10.5061/dryad.52j55	http://dx.doi.org/10.5061/dryad.52j55
Juzhnaja	Fecundity	Rana temporaria	NCBITAXON	NCBITaxon:8407	Juzhnaja_Spawns_number_Rana_temporaria	Spawns_number_Rana_temporaria_eng.csv	Dryad	10.5061/dryad.52j55	http://dx.doi.org/10.5061/dryad.52j55
Krylova	Fecundity	Rana temporaria	NCBITAXON	NCBITaxon:8407	Krylova_Spawns_number_Rana_temporaria	Spawns_number_Rana_temporaria_eng.csv	Dryad	10.5061/dryad.52j55	http://dx.doi.org/10.5061/dryad.52j55
Kujbysheva	Fecundity	Rana temporaria	NCBITAXON	NCBITaxon:8407	Kujbysheva_Spawns_number_Rana_temporaria	Spawns_number_Rana_temporaria_eng.csv	Dryad	10.5061/dryad.52j55	http://dx.doi.org/10.5061/dryad.52j55
Olkhovka	Fecundity	Rana temporaria	NCBITAXON	NCBITaxon:8407	Ol'khovka_Spawns_number_Rana_temporaria	Spawns_number_Rana_temporaria_eng.csv	Dryad	10.5061/dryad.52j55	http://dx.doi.org/10.5061/dryad.52j55
Polzunova	Fecundity	Rana temporaria	NCBITAXON	NCBITaxon:8407	Polzunova_Spawns_number_Rana_temporaria	Spawns_number_Rana_temporaria_eng.csv	Dryad	10.5061/dryad.52j55	http://dx.doi.org/10.5061/dryad.52j55
Samoletnaja_front side	Fecundity	Rana temporaria	NCBITAXON	NCBITaxon:8407	Samoletnaja (front side)_Spawns_number_Rana_temporaria	Spawns_number_Rana_temporaria_eng.csv	Dryad	10.5061/dryad.52j55	http://dx.doi.org/10.5061/dryad.52j55
Razjezd	Fecundity	Rana temporaria	NCBITAXON	NCBITaxon:8407	Razjezd_Spawns_number_Rana_temporaria	Spawns_number_Rana_temporaria_eng.csv	Dryad	10.5061/dryad.52j55	http://dx.doi.org/10.5061/dryad.52j55
Central park_back side	Fecundity	Rana temporaria	NCBITAXON	NCBITaxon:8407	Central park (back side)_Spawns_number_Rana_temporaria	Spawns_number_Rana_temporaria_eng.csv	Dryad	10.5061/dryad.52j55	http://dx.doi.org/10.5061/dryad.52j55
Kontrolnaja	Fecundity	Rana temporaria	NCBITAXON	NCBITaxon:8407	Kontrolnaja_Spawns_number_Rana_temporaria	Spawns_number_Rana_temporaria_eng.csv	Dryad	10.5061/dryad.52j55	http://dx.doi.org/10.5061/dryad.52j55
Olkhovka_back side	Fecundity	Rana temporaria	NCBITAXON	NCBITaxon:8407	Ol'khovka (back side)_Spawns_number_Rana_temporaria	Spawns_number_Rana_temporaria_eng.csv	Dryad	10.5061/dryad.52j55	http://dx.doi.org/10.5061/dryad.52j55
Patrushikha	Fecundity	Rana temporaria	NCBITAXON	NCBITaxon:8407	Patrushikha_Spawns_number_Rana_temporaria	Spawns_number_Rana_temporaria_eng.csv	Dryad	10.5061/dryad.52j55	http://dx.doi.org/10.5061/dryad.52j55
Patrushikha_back side	Fecundity	Rana temporaria	NCBITAXON	NCBITaxon:8407	Patrushikha (backside)_Spawns_number_Rana_temporaria	Spawns_number_Rana_temporaria_eng.csv	Dryad	10.5061/dryad.52j55	http://dx.doi.org/10.5061/dryad.52j55
Samoletnaja	Fecundity	Rana temporaria	NCBITAXON	NCBITaxon:8407	Samoletnaja_Spawns_number_Rana_temporaria	Spawns_number_Rana_temporaria_eng.csv	Dryad	10.5061/dryad.52j55	http://dx.doi.org/10.5061/dryad.52j55
Elizabeth	Fecundity	Rana temporaria	NCBITAXON	NCBITaxon:8407	Elizabeth_Spawns_number_Rana_temporaria	Spawns_number_Rana_temporaria_eng.csv	Dryad	10.5061/dryad.52j55	http://dx.doi.org/10.5061/dryad.52j55
Kalinovskie razrezy	Fecundity	Rana temporaria	NCBITAXON	NCBITaxon:8407	Kalinovskie razrezy_Spawns_number_Rana_temporaria	Spawns_number_Rana_temporaria_eng.csv	Dryad	10.5061/dryad.52j55	http://dx.doi.org/10.5061/dryad.52j55
Obroshino	Fecundity	Rana temporaria	NCBITAXON	NCBITaxon:8407	Obroshino_Spawns_number_Rana_temporaria	Spawns_number_Rana_temporaria_eng.csv	Dryad	10.5061/dryad.52j55	http://dx.doi.org/10.5061/dryad.52j55
Shartash	Fecundity	Rana temporaria	NCBITAXON	NCBITaxon:8407	Shartash_Spawns_number_Rana_temporaria	Spawns_number_Rana_temporaria_eng.csv	Dryad	10.5061/dryad.52j55	http://dx.doi.org/10.5061/dryad.52j55
Sowth-West	Fecundity	Rana temporaria	NCBITAXON	NCBITaxon:8407	Sowth-West_Spawns_number_Rana_temporaria	Spawns_number_Rana_temporaria_eng.csv	Dryad	10.5061/dryad.52j55	http://dx.doi.org/10.5061/dryad.52j55
Shuvakish	Fecundity	Rana temporaria	NCBITAXON	NCBITaxon:8407	Shuvakish_Spawns_number_Rana_temporaria	Spawns_number_Rana_temporaria_eng.csv	Dryad	10.5061/dryad.52j55	http://dx.doi.org/10.5061/dryad.52j55
Rezh. trakt	Fecundity	Rana temporaria	NCBITAXON	NCBITaxon:8407	Rezh. trakt_Spawns_number_Rana_temporaria	Spawns_number_Rana_temporaria_eng.csv	Dryad	10.5061/dryad.52j55	http://dx.doi.org/10.5061/dryad.52j55
New Moscow trakt	Fecundity	Rana temporaria	NCBITAXON	NCBITaxon:8407	New Moscow trakt_Spawns_number_Rana_temporaria	Spawns_number_Rana_temporaria_eng.csv	Dryad	10.5061/dryad.52j55	http://dx.doi.org/10.5061/dryad.52j55
#
Belinskogo	Fecundity	Salamandrella keyserlingii	NCBITAXON	NCBITaxon:288315	Belinskogo_Spawns_number_Salamandrella	Spawns_number_Salamandrella_eng.csv	Dryad	10.5061/dryad.52j55	http://dx.doi.org/10.5061/dryad.52j55
Central park	Fecundity	Salamandrella keyserlingii	NCBITAXON	NCBITaxon:288315	Central park_Spawns_number_Salamandrella	Spawns_number_Salamandrella_eng.csv	Dryad	10.5061/dryad.52j55	http://dx.doi.org/10.5061/dryad.52j55
Cherepanova	Fecundity	Salamandrella keyserlingii	NCBITAXON	NCBITaxon:288315	Cherepanova_Spawns_number_Salamandrella	Spawns_number_Salamandrella_eng.csv	Dryad	10.5061/dryad.52j55	http://dx.doi.org/10.5061/dryad.52j55
Dekabristov	Fecundity	Salamandrella keyserlingii	NCBITAXON	NCBITaxon:288315	Dekabristov_Spawns_number_Salamandrella	Spawns_number_Salamandrella_eng.csv	Dryad	10.5061/dryad.52j55	http://dx.doi.org/10.5061/dryad.52j55
Jasnaja	Fecundity	Salamandrella keyserlingii	NCBITAXON	NCBITaxon:288315	Jasnaja_Spawns_number_Salamandrella	Spawns_number_Salamandrella_eng.csv	Dryad	10.5061/dryad.52j55	http://dx.doi.org/10.5061/dryad.52j55
Juzhnaja	Fecundity	Salamandrella keyserlingii	NCBITAXON	NCBITaxon:288315	Juzhnaja_Spawns_number_Salamandrella	Spawns_number_Salamandrella_eng.csv	Dryad	10.5061/dryad.52j55	http://dx.doi.org/10.5061/dryad.52j55
Krylova	Fecundity	Salamandrella keyserlingii	NCBITAXON	NCBITaxon:288315	Krylova_Spawns_number_Salamandrella	Spawns_number_Salamandrella_eng.csv	Dryad	10.5061/dryad.52j55	http://dx.doi.org/10.5061/dryad.52j55
Kujbysheva	Fecundity	Salamandrella keyserlingii	NCBITAXON	NCBITaxon:288315	Kujbysheva_Spawns_number_Salamandrella	Spawns_number_Salamandrella_eng.csv	Dryad	10.5061/dryad.52j55	http://dx.doi.org/10.5061/dryad.52j55
Olkhovka	Fecundity	Salamandrella keyserlingii	NCBITAXON	NCBITaxon:288315	Ol'khovka_Spawns_number_Salamandrella	Spawns_number_Salamandrella_eng.csv	Dryad	10.5061/dryad.52j55	http://dx.doi.org/10.5061/dryad.52j55
Polzunova	Fecundity	Salamandrella keyserlingii	NCBITAXON	NCBITaxon:288315	Polzunova_Spawns_number_Salamandrella	Spawns_number_Salamandrella_eng.csv	Dryad	10.5061/dryad.52j55	http://dx.doi.org/10.5061/dryad.52j55
Samoletnaja_front side	Fecundity	Salamandrella keyserlingii	NCBITAXON	NCBITaxon:288315	Samoletnaja (front side)_Spawns_number_Salamandrella	Spawns_number_Salamandrella_eng.csv	Dryad	10.5061/dryad.52j55	http://dx.doi.org/10.5061/dryad.52j55
Razjezd	Fecundity	Salamandrella keyserlingii	NCBITAXON	NCBITaxon:288315	Razjezd_Spawns_number_Salamandrella	Spawns_number_Salamandrella_eng.csv	Dryad	10.5061/dryad.52j55	http://dx.doi.org/10.5061/dryad.52j55
Central park_back side	Fecundity	Salamandrella keyserlingii	NCBITAXON	NCBITaxon:288315	Central park (back side)_Spawns_number_Salamandrella	Spawns_number_Salamandrella_eng.csv	Dryad	10.5061/dryad.52j55	http://dx.doi.org/10.5061/dryad.52j55
Kontrolnaja	Fecundity	Salamandrella keyserlingii	NCBITAXON	NCBITaxon:288315	Kontrolnaja_Spawns_number_Salamandrella	Spawns_number_Salamandrella_eng.csv	Dryad	10.5061/dryad.52j55	http://dx.doi.org/10.5061/dryad.52j55
Olkhovka_back side	Fecundity	Salamandrella keyserlingii	NCBITAXON	NCBITaxon:288315	Ol'khovka (back side)_Spawns_number_Salamandrella	Spawns_number_Salamandrella_eng.csv	Dryad	10.5061/dryad.52j55	http://dx.doi.org/10.5061/dryad.52j55
Patrushikha	Fecundity	Salamandrella keyserlingii	NCBITAXON	NCBITaxon:288315	Patrushikha_Spawns_number_Salamandrella	Spawns_number_Salamandrella_eng.csv	Dryad	10.5061/dryad.52j55	http://dx.doi.org/10.5061/dryad.52j55
Patrushikha_back side	Fecundity	Salamandrella keyserlingii	NCBITAXON	NCBITaxon:288315	Patrushikha (backside)_Spawns_number_Salamandrella	Spawns_number_Salamandrella_eng.csv	Dryad	10.5061/dryad.52j55	http://dx.doi.org/10.5061/dryad.52j55
Samoletnaja	Fecundity	Salamandrella keyserlingii	NCBITAXON	NCBITaxon:288315	Samoletnaja_Spawns_number_Salamandrella	Spawns_number_Salamandrella_eng.csv	Dryad	10.5061/dryad.52j55	http://dx.doi.org/10.5061/dryad.52j55
Elizabeth	Fecundity	Salamandrella keyserlingii	NCBITAXON	NCBITaxon:288315	Elizabeth_Spawns_number_Salamandrella	Spawns_number_Salamandrella_eng.csv	Dryad	10.5061/dryad.52j55	http://dx.doi.org/10.5061/dryad.52j55
Kalinovskie razrezy	Fecundity	Salamandrella keyserlingii	NCBITAXON	NCBITaxon:288315	Kalinovskie razrezy_Spawns_number_Salamandrella	Spawns_number_Salamandrella_eng.csv	Dryad	10.5061/dryad.52j55	http://dx.doi.org/10.5061/dryad.52j55
Obroshino	Fecundity	Salamandrella keyserlingii	NCBITAXON	NCBITaxon:288315	Obroshino_Spawns_number_Salamandrella	Spawns_number_Salamandrella_eng.csv	Dryad	10.5061/dryad.52j55	http://dx.doi.org/10.5061/dryad.52j55
Shartash	Fecundity	Salamandrella keyserlingii	NCBITAXON	NCBITaxon:288315	Shartash_Spawns_number_Salamandrella	Spawns_number_Salamandrella_eng.csv	Dryad	10.5061/dryad.52j55	http://dx.doi.org/10.5061/dryad.52j55
Sowth-West	Fecundity	Salamandrella keyserlingii	NCBITAXON	NCBITaxon:288315	Sowth-West_Spawns_number_Salamandrella	Spawns_number_Salamandrella_eng.csv	Dryad	10.5061/dryad.52j55	http://dx.doi.org/10.5061/dryad.52j55
Shuvakish	Fecundity	Salamandrella keyserlingii	NCBITAXON	NCBITaxon:288315	Shuvakish_Spawns_number_Salamandrella	Spawns_number_Salamandrella_eng.csv	Dryad	10.5061/dryad.52j55	http://dx.doi.org/10.5061/dryad.52j55
Rezh. trakt	Fecundity	Salamandrella keyserlingii	NCBITAXON	NCBITaxon:288315	Rezh. trakt_Spawns_number_Salamandrella	Spawns_number_Salamandrella_eng.csv	Dryad	10.5061/dryad.52j55	http://dx.doi.org/10.5061/dryad.52j55
New Moscow trakt	Fecundity	Salamandrella keyserlingii	NCBITAXON	NCBITaxon:288315	New Moscow trakt_Spawns_number_Salamandrella	Spawns_number_Salamandrella_eng.csv	Dryad	10.5061/dryad.52j55	http://dx.doi.org/10.5061/dryad.52j55
#
Belinskogo	Egg collection methods	Rana arvalis	NCBITAXON	NCBITaxon:156871	Belinskogo_Egg_size_Rana_arvalis	Egg_size_Rana_arvalis_eng.csv	Dryad	10.5061/dryad.52j55	http://dx.doi.org/10.5061/dryad.52j55
Central park	Egg collection methods	Rana arvalis	NCBITAXON	NCBITaxon:156871	Central park_Egg_size_Rana_arvalis	Egg_size_Rana_arvalis_eng.csv	Dryad	10.5061/dryad.52j55	http://dx.doi.org/10.5061/dryad.52j55
Cherepanova	Egg collection methods	Rana arvalis	NCBITAXON	NCBITaxon:156871	Cherepanova_Egg_size_Rana_arvalis	Egg_size_Rana_arvalis_eng.csv	Dryad	10.5061/dryad.52j55	http://dx.doi.org/10.5061/dryad.52j55
Dekabristov	Egg collection methods	Rana arvalis	NCBITAXON	NCBITaxon:156871	Dekabristov_Egg_size_Rana_arvalis	Egg_size_Rana_arvalis_eng.csv	Dryad	10.5061/dryad.52j55	http://dx.doi.org/10.5061/dryad.52j55
Jasnaja	Egg collection methods	Rana arvalis	NCBITAXON	NCBITaxon:156871	Jasnaja_Egg_size_Rana_arvalis	Egg_size_Rana_arvalis_eng.csv	Dryad	10.5061/dryad.52j55	http://dx.doi.org/10.5061/dryad.52j55
Juzhnaja	Egg collection methods	Rana arvalis	NCBITAXON	NCBITaxon:156871	Juzhnaja_Egg_size_Rana_arvalis	Egg_size_Rana_arvalis_eng.csv	Dryad	10.5061/dryad.52j55	http://dx.doi.org/10.5061/dryad.52j55
Krylova	Egg collection methods	Rana arvalis	NCBITAXON	NCBITaxon:156871	Krylova_Egg_size_Rana_arvalis	Egg_size_Rana_arvalis_eng.csv	Dryad	10.5061/dryad.52j55	http://dx.doi.org/10.5061/dryad.52j55
Kujbysheva	Egg collection methods	Rana arvalis	NCBITAXON	NCBITaxon:156871	Kujbysheva_Egg_size_Rana_arvalis	Egg_size_Rana_arvalis_eng.csv	Dryad	10.5061/dryad.52j55	http://dx.doi.org/10.5061/dryad.52j55
Olkhovka	Egg collection methods	Rana arvalis	NCBITAXON	NCBITaxon:156871	Ol'khovka_Egg_size_Rana_arvalis	Egg_size_Rana_arvalis_eng.csv	Dryad	10.5061/dryad.52j55	http://dx.doi.org/10.5061/dryad.52j55
Polzunova	Egg collection methods	Rana arvalis	NCBITAXON	NCBITaxon:156871	Polzunova_Egg_size_Rana_arvalis	Egg_size_Rana_arvalis_eng.csv	Dryad	10.5061/dryad.52j55	http://dx.doi.org/10.5061/dryad.52j55
Samoletnaja_front side	Egg collection methods	Rana arvalis	NCBITAXON	NCBITaxon:156871	Samoletnaja (front side)_Egg_size_Rana_arvalis	Egg_size_Rana_arvalis_eng.csv	Dryad	10.5061/dryad.52j55	http://dx.doi.org/10.5061/dryad.52j55
Razjezd	Egg collection methods	Rana arvalis	NCBITAXON	NCBITaxon:156871	Razjezd_Egg_size_Rana_arvalis	Egg_size_Rana_arvalis_eng.csv	Dryad	10.5061/dryad.52j55	http://dx.doi.org/10.5061/dryad.52j55
Central park_back side	Egg collection methods	Rana arvalis	NCBITAXON	NCBITaxon:156871	Central park (back side)_Egg_size_Rana_arvalis	Egg_size_Rana_arvalis_eng.csv	Dryad	10.5061/dryad.52j55	http://dx.doi.org/10.5061/dryad.52j55
Kontrolnaja	Egg collection methods	Rana arvalis	NCBITAXON	NCBITaxon:156871	Kontrolnaja_Egg_size_Rana_arvalis	Egg_size_Rana_arvalis_eng.csv	Dryad	10.5061/dryad.52j55	http://dx.doi.org/10.5061/dryad.52j55
Olkhovka_back side	Egg collection methods	Rana arvalis	NCBITAXON	NCBITaxon:156871	Ol'khovka (back side)_Egg_size_Rana_arvalis	Egg_size_Rana_arvalis_eng.csv	Dryad	10.5061/dryad.52j55	http://dx.doi.org/10.5061/dryad.52j55
Patrushikha	Egg collection methods	Rana arvalis	NCBITAXON	NCBITaxon:156871	Patrushikha_Egg_size_Rana_arvalis	Egg_size_Rana_arvalis_eng.csv	Dryad	10.5061/dryad.52j55	http://dx.doi.org/10.5061/dryad.52j55
Patrushikha_back side	Egg collection methods	Rana arvalis	NCBITAXON	NCBITaxon:156871	Patrushikha (backside)_Egg_size_Rana_arvalis	Egg_size_Rana_arvalis_eng.csv	Dryad	10.5061/dryad.52j55	http://dx.doi.org/10.5061/dryad.52j55
Samoletnaja	Egg collection methods	Rana arvalis	NCBITAXON	NCBITaxon:156871	Samoletnaja_Egg_size_Rana_arvalis	Egg_size_Rana_arvalis_eng.csv	Dryad	10.5061/dryad.52j55	http://dx.doi.org/10.5061/dryad.52j55
Elizabeth	Egg collection methods	Rana arvalis	NCBITAXON	NCBITaxon:156871	Elizabeth_Egg_size_Rana_arvalis	Egg_size_Rana_arvalis_eng.csv	Dryad	10.5061/dryad.52j55	http://dx.doi.org/10.5061/dryad.52j55
Kalinovskie razrezy	Egg collection methods	Rana arvalis	NCBITAXON	NCBITaxon:156871	Kalinovskie razrezy_Egg_size_Rana_arvalis	Egg_size_Rana_arvalis_eng.csv	Dryad	10.5061/dryad.52j55	http://dx.doi.org/10.5061/dryad.52j55
Obroshino	Egg collection methods	Rana arvalis	NCBITAXON	NCBITaxon:156871	Obroshino_Egg_size_Rana_arvalis	Egg_size_Rana_arvalis_eng.csv	Dryad	10.5061/dryad.52j55	http://dx.doi.org/10.5061/dryad.52j55
Shartash	Egg collection methods	Rana arvalis	NCBITAXON	NCBITaxon:156871	Shartash_Egg_size_Rana_arvalis	Egg_size_Rana_arvalis_eng.csv	Dryad	10.5061/dryad.52j55	http://dx.doi.org/10.5061/dryad.52j55
Sowth-West	Egg collection methods	Rana arvalis	NCBITAXON	NCBITaxon:156871	Sowth-West_Egg_size_Rana_arvalis	Egg_size_Rana_arvalis_eng.csv	Dryad	10.5061/dryad.52j55	http://dx.doi.org/10.5061/dryad.52j55
Shuvakish	Egg collection methods	Rana arvalis	NCBITAXON	NCBITaxon:156871	Shuvakish_Egg_size_Rana_arvalis	Egg_size_Rana_arvalis_eng.csv	Dryad	10.5061/dryad.52j55	http://dx.doi.org/10.5061/dryad.52j55
Rezh. trakt	Egg collection methods	Rana arvalis	NCBITAXON	NCBITaxon:156871	Rezh. trakt_Egg_size_Rana_arvalis	Egg_size_Rana_arvalis_eng.csv	Dryad	10.5061/dryad.52j55	http://dx.doi.org/10.5061/dryad.52j55
New Moscow trakt	Egg collection methods	Rana arvalis	NCBITAXON	NCBITaxon:156871	New Moscow trakt_Egg_size_Rana_arvalis	Egg_size_Rana_arvalis_eng.csv	Dryad	10.5061/dryad.52j55	http://dx.doi.org/10.5061/dryad.52j55
#
Belinskogo	Quality of water				Belinskogo_Water_1980_2013_short	Water_1980_2013_short_eng.csv	Dryad	10.5061/dryad.52j55	http://dx.doi.org/10.5061/dryad.52j55
Central park	Quality of water				Central park_Water_1980_2013_short	Water_1980_2013_short_eng.csv	Dryad	10.5061/dryad.52j55	http://dx.doi.org/10.5061/dryad.52j55
Cherepanova	Quality of water				Cherepanova_Water_1980_2013_short	Water_1980_2013_short_eng.csv	Dryad	10.5061/dryad.52j55	http://dx.doi.org/10.5061/dryad.52j55
Dekabristov	Quality of water				Dekabristov_Water_1980_2013_short	Water_1980_2013_short_eng.csv	Dryad	10.5061/dryad.52j55	http://dx.doi.org/10.5061/dryad.52j55
Jasnaja	Quality of water				Jasnaja_Water_1980_2013_short	Water_1980_2013_short_eng.csv	Dryad	10.5061/dryad.52j55	http://dx.doi.org/10.5061/dryad.52j55
Juzhnaja	Quality of water				Juzhnaja_Water_1980_2013_short	Water_1980_2013_short_eng.csv	Dryad	10.5061/dryad.52j55	http://dx.doi.org/10.5061/dryad.52j55
Krylova	Quality of water				Krylova_Water_1980_2013_short	Water_1980_2013_short_eng.csv	Dryad	10.5061/dryad.52j55	http://dx.doi.org/10.5061/dryad.52j55
Kujbysheva	Quality of water				Kujbysheva_Water_1980_2013_short	Water_1980_2013_short_eng.csv	Dryad	10.5061/dryad.52j55	http://dx.doi.org/10.5061/dryad.52j55
Olkhovka	Quality of water				Ol'khovka_Water_1980_2013_short	Water_1980_2013_short_eng.csv	Dryad	10.5061/dryad.52j55	http://dx.doi.org/10.5061/dryad.52j55
Polzunova	Quality of water				Polzunova_Water_1980_2013_short	Water_1980_2013_short_eng.csv	Dryad	10.5061/dryad.52j55	http://dx.doi.org/10.5061/dryad.52j55
Samoletnaja_front side	Quality of water				Samoletnaja (front side)_Water_1980_2013_short	Water_1980_2013_short_eng.csv	Dryad	10.5061/dryad.52j55	http://dx.doi.org/10.5061/dryad.52j55
Razjezd	Quality of water				Razjezd_Water_1980_2013_short	Water_1980_2013_short_eng.csv	Dryad	10.5061/dryad.52j55	http://dx.doi.org/10.5061/dryad.52j55
Central park_back side	Quality of water				Central park (back side)_Water_1980_2013_short	Water_1980_2013_short_eng.csv	Dryad	10.5061/dryad.52j55	http://dx.doi.org/10.5061/dryad.52j55
Kontrolnaja	Quality of water				Kontrolnaja_Water_1980_2013_short	Water_1980_2013_short_eng.csv	Dryad	10.5061/dryad.52j55	http://dx.doi.org/10.5061/dryad.52j55
Olkhovka_back side	Quality of water				Ol'khovka (back side)_Water_1980_2013_short	Water_1980_2013_short_eng.csv	Dryad	10.5061/dryad.52j55	http://dx.doi.org/10.5061/dryad.52j55
Patrushikha	Quality of water				Patrushikha_Water_1980_2013_short	Water_1980_2013_short_eng.csv	Dryad	10.5061/dryad.52j55	http://dx.doi.org/10.5061/dryad.52j55
Patrushikha_back side	Quality of water				Patrushikha (backside)_Water_1980_2013_short	Water_1980_2013_short_eng.csv	Dryad	10.5061/dryad.52j55	http://dx.doi.org/10.5061/dryad.52j55
Samoletnaja	Quality of water				Samoletnaja_Water_1980_2013_short	Water_1980_2013_short_eng.csv	Dryad	10.5061/dryad.52j55	http://dx.doi.org/10.5061/dryad.52j55
Elizabeth	Quality of water				Elizabeth_Water_1980_2013_short	Water_1980_2013_short_eng.csv	Dryad	10.5061/dryad.52j55	http://dx.doi.org/10.5061/dryad.52j55
Kalinovskie razrezy	Quality of water				Kalinovskie razrezy_Water_1980_2013_short	Water_1980_2013_short_eng.csv	Dryad	10.5061/dryad.52j55	http://dx.doi.org/10.5061/dryad.52j55
Obroshino	Quality of water				Obroshino_Water_1980_2013_short	Water_1980_2013_short_eng.csv	Dryad	10.5061/dryad.52j55	http://dx.doi.org/10.5061/dryad.52j55
Shartash	Quality of water				Shartash_Water_1980_2013_short	Water_1980_2013_short_eng.csv	Dryad	10.5061/dryad.52j55	http://dx.doi.org/10.5061/dryad.52j55
Sowth-West	Quality of water				Sowth-West_Water_1980_2013_short	Water_1980_2013_short_eng.csv	Dryad	10.5061/dryad.52j55	http://dx.doi.org/10.5061/dryad.52j55
Shuvakish	Quality of water				Shuvakish_Water_1980_2013_short	Water_1980_2013_short_eng.csv	Dryad	10.5061/dryad.52j55	http://dx.doi.org/10.5061/dryad.52j55
Rezh. trakt	Quality of water				Rezh. trakt_Water_1980_2013_short	Water_1980_2013_short_eng.csv	Dryad	10.5061/dryad.52j55	http://dx.doi.org/10.5061/dryad.52j55
New Moscow trakt	Quality of water				New Moscow trakt_Water_1980_2013_short	Water_1980_2013_short_eng.csv	Dryad	10.5061/dryad.52j55	http://dx.doi.org/10.5061/dryad.52j55
#
Belinskogo	Temperature of water				Belinskogo_Temperature_April_May	Temperature_April_May_eng.csv	Dryad	10.5061/dryad.52j55	http://dx.doi.org/10.5061/dryad.52j55
Central park	Temperature of water				Central park_Temperature_April_May	Temperature_April_May_eng.csv	Dryad	10.5061/dryad.52j55	http://dx.doi.org/10.5061/dryad.52j55
Cherepanova	Temperature of water				Cherepanova_Temperature_April_May	Temperature_April_May_eng.csv	Dryad	10.5061/dryad.52j55	http://dx.doi.org/10.5061/dryad.52j55
Dekabristov	Temperature of water				Dekabristov_Temperature_April_May	Temperature_April_May_eng.csv	Dryad	10.5061/dryad.52j55	http://dx.doi.org/10.5061/dryad.52j55
Jasnaja	Temperature of water				Jasnaja_Temperature_April_May	Temperature_April_May_eng.csv	Dryad	10.5061/dryad.52j55	http://dx.doi.org/10.5061/dryad.52j55
Juzhnaja	Temperature of water				Juzhnaja_Temperature_April_May	Temperature_April_May_eng.csv	Dryad	10.5061/dryad.52j55	http://dx.doi.org/10.5061/dryad.52j55
Krylova	Temperature of water				Krylova_Temperature_April_May	Temperature_April_May_eng.csv	Dryad	10.5061/dryad.52j55	http://dx.doi.org/10.5061/dryad.52j55
Kujbysheva	Temperature of water				Kujbysheva_Temperature_April_May	Temperature_April_May_eng.csv	Dryad	10.5061/dryad.52j55	http://dx.doi.org/10.5061/dryad.52j55
Olkhovka	Temperature of water				Ol'khovka_Temperature_April_May	Temperature_April_May_eng.csv	Dryad	10.5061/dryad.52j55	http://dx.doi.org/10.5061/dryad.52j55
Polzunova	Temperature of water				Polzunova_Temperature_April_May	Temperature_April_May_eng.csv	Dryad	10.5061/dryad.52j55	http://dx.doi.org/10.5061/dryad.52j55
Samoletnaja_front side	Temperature of water				Samoletnaja (front side)_Temperature_April_May	Temperature_April_May_eng.csv	Dryad	10.5061/dryad.52j55	http://dx.doi.org/10.5061/dryad.52j55
Razjezd	Temperature of water				Razjezd_Temperature_April_May	Temperature_April_May_eng.csv	Dryad	10.5061/dryad.52j55	http://dx.doi.org/10.5061/dryad.52j55
Central park_back side	Temperature of water				Central park (back side)_Temperature_April_May	Temperature_April_May_eng.csv	Dryad	10.5061/dryad.52j55	http://dx.doi.org/10.5061/dryad.52j55
Kontrolnaja	Temperature of water				Kontrolnaja_Temperature_April_May	Temperature_April_May_eng.csv	Dryad	10.5061/dryad.52j55	http://dx.doi.org/10.5061/dryad.52j55
Olkhovka_back side	Temperature of water				Ol'khovka (back side)_Temperature_April_May	Temperature_April_May_eng.csv	Dryad	10.5061/dryad.52j55	http://dx.doi.org/10.5061/dryad.52j55
Patrushikha	Temperature of water				Patrushikha_Temperature_April_May	Temperature_April_May_eng.csv	Dryad	10.5061/dryad.52j55	http://dx.doi.org/10.5061/dryad.52j55
Patrushikha_back side	Temperature of water				Patrushikha (backside)_Temperature_April_May	Temperature_April_May_eng.csv	Dryad	10.5061/dryad.52j55	http://dx.doi.org/10.5061/dryad.52j55
Samoletnaja	Temperature of water				Samoletnaja_Temperature_April_May	Temperature_April_May_eng.csv	Dryad	10.5061/dryad.52j55	http://dx.doi.org/10.5061/dryad.52j55
Elizabeth	Temperature of water				Elizabeth_Temperature_April_May	Temperature_April_May_eng.csv	Dryad	10.5061/dryad.52j55	http://dx.doi.org/10.5061/dryad.52j55
Kalinovskie razrezy	Temperature of water				Kalinovskie razrezy_Temperature_April_May	Temperature_April_May_eng.csv	Dryad	10.5061/dryad.52j55	http://dx.doi.org/10.5061/dryad.52j55
Obroshino	Temperature of water				Obroshino_Temperature_April_May	Temperature_April_May_eng.csv	Dryad	10.5061/dryad.52j55	http://dx.doi.org/10.5061/dryad.52j55
Shartash	Temperature of water				Shartash_Temperature_April_May	Temperature_April_May_eng.csv	Dryad	10.5061/dryad.52j55	http://dx.doi.org/10.5061/dryad.52j55
Sowth-West	Temperature of water				Sowth-West_Temperature_April_May	Temperature_April_May_eng.csv	Dryad	10.5061/dryad.52j55	http://dx.doi.org/10.5061/dryad.52j55
Shuvakish	Temperature of water				Shuvakish_Temperature_April_May	Temperature_April_May_eng.csv	Dryad	10.5061/dryad.52j55	http://dx.doi.org/10.5061/dryad.52j55
Rezh. trakt	Temperature of water				Rezh. trakt_Temperature_April_May	Temperature_April_May_eng.csv	Dryad	10.5061/dryad.52j55	http://dx.doi.org/10.5061/dryad.52j55
New Moscow trakt	Temperature of water				New Moscow trakt_Temperature_April_May	Temperature_April_May_eng.csv	Dryad	10.5061/dryad.52j55	http://dx.doi.org/10.5061/dryad.52j55
#
Belinskogo	Plants				Belinskogo_Vegetation_description	Vegetation_description_eng.csv	Dryad	10.5061/dryad.52j55	http://dx.doi.org/10.5061/dryad.52j55
Central park	Plants				Central park_Vegetation_description	Vegetation_description_eng.csv	Dryad	10.5061/dryad.52j55	http://dx.doi.org/10.5061/dryad.52j55
Cherepanova	Plants				Cherepanova_Vegetation_description	Vegetation_description_eng.csv	Dryad	10.5061/dryad.52j55	http://dx.doi.org/10.5061/dryad.52j55
Dekabristov	Plants				Dekabristov_Vegetation_description	Vegetation_description_eng.csv	Dryad	10.5061/dryad.52j55	http://dx.doi.org/10.5061/dryad.52j55
Jasnaja	Plants				Jasnaja_Vegetation_description	Vegetation_description_eng.csv	Dryad	10.5061/dryad.52j55	http://dx.doi.org/10.5061/dryad.52j55
Juzhnaja	Plants				Juzhnaja_Vegetation_description	Vegetation_description_eng.csv	Dryad	10.5061/dryad.52j55	http://dx.doi.org/10.5061/dryad.52j55
Krylova	Plants				Krylova_Vegetation_description	Vegetation_description_eng.csv	Dryad	10.5061/dryad.52j55	http://dx.doi.org/10.5061/dryad.52j55
Kujbysheva	Plants				Kujbysheva_Vegetation_description	Vegetation_description_eng.csv	Dryad	10.5061/dryad.52j55	http://dx.doi.org/10.5061/dryad.52j55
Olkhovka	Plants				Ol'khovka_Vegetation_description	Vegetation_description_eng.csv	Dryad	10.5061/dryad.52j55	http://dx.doi.org/10.5061/dryad.52j55
Polzunova	Plants				Polzunova_Vegetation_description	Vegetation_description_eng.csv	Dryad	10.5061/dryad.52j55	http://dx.doi.org/10.5061/dryad.52j55
Samoletnaja_front side	Plants				Samoletnaja (front side)_Vegetation_description	Vegetation_description_eng.csv	Dryad	10.5061/dryad.52j55	http://dx.doi.org/10.5061/dryad.52j55
Razjezd	Plants				Razjezd_Vegetation_description	Vegetation_description_eng.csv	Dryad	10.5061/dryad.52j55	http://dx.doi.org/10.5061/dryad.52j55
Central park_back side	Plants				Central park (back side)_Vegetation_description	Vegetation_description_eng.csv	Dryad	10.5061/dryad.52j55	http://dx.doi.org/10.5061/dryad.52j55
Kontrolnaja	Plants				Kontrolnaja_Vegetation_description	Vegetation_description_eng.csv	Dryad	10.5061/dryad.52j55	http://dx.doi.org/10.5061/dryad.52j55
Olkhovka_back side	Plants				Ol'khovka (back side)_Vegetation_description	Vegetation_description_eng.csv	Dryad	10.5061/dryad.52j55	http://dx.doi.org/10.5061/dryad.52j55
Patrushikha	Plants				Patrushikha_Vegetation_description	Vegetation_description_eng.csv	Dryad	10.5061/dryad.52j55	http://dx.doi.org/10.5061/dryad.52j55
Patrushikha_back side	Plants				Patrushikha (backside)_Vegetation_description	Vegetation_description_eng.csv	Dryad	10.5061/dryad.52j55	http://dx.doi.org/10.5061/dryad.52j55
Samoletnaja	Plants				Samoletnaja_Vegetation_description	Vegetation_description_eng.csv	Dryad	10.5061/dryad.52j55	http://dx.doi.org/10.5061/dryad.52j55
Elizabeth	Plants				Elizabeth_Vegetation_description	Vegetation_description_eng.csv	Dryad	10.5061/dryad.52j55	http://dx.doi.org/10.5061/dryad.52j55
Kalinovskie razrezy	Plants				Kalinovskie razrezy_Vegetation_description	Vegetation_description_eng.csv	Dryad	10.5061/dryad.52j55	http://dx.doi.org/10.5061/dryad.52j55
Obroshino	Plants				Obroshino_Vegetation_description	Vegetation_description_eng.csv	Dryad	10.5061/dryad.52j55	http://dx.doi.org/10.5061/dryad.52j55
Shartash	Plants				Shartash_Vegetation_description	Vegetation_description_eng.csv	Dryad	10.5061/dryad.52j55	http://dx.doi.org/10.5061/dryad.52j55
Sowth-West	Plants				Sowth-West_Vegetation_description	Vegetation_description_eng.csv	Dryad	10.5061/dryad.52j55	http://dx.doi.org/10.5061/dryad.52j55
Shuvakish	Plants				Shuvakish_Vegetation_description	Vegetation_description_eng.csv	Dryad	10.5061/dryad.52j55	http://dx.doi.org/10.5061/dryad.52j55
Rezh. trakt	Plants				Rezh. trakt_Vegetation_description	Vegetation_description_eng.csv	Dryad	10.5061/dryad.52j55	http://dx.doi.org/10.5061/dryad.52j55
New Moscow trakt	Plants				New Moscow trakt_Vegetation_description	Vegetation_description_eng.csv	Dryad	10.5061/dryad.52j55	http://dx.doi.org/10.5061/dryad.52j55
#
Belinskogo	Amphibian populations				Belinskogo_Populations_status_1977_2013	Populations_status_1977_2013_eng.csv	Dryad	10.5061/dryad.52j55	http://dx.doi.org/10.5061/dryad.52j55
Central park	Amphibian populations				Central park_Populations_status_1977_2013	Populations_status_1977_2013_eng.csv	Dryad	10.5061/dryad.52j55	http://dx.doi.org/10.5061/dryad.52j55
Cherepanova	Amphibian populations				Cherepanova_Populations_status_1977_2013	Populations_status_1977_2013_eng.csv	Dryad	10.5061/dryad.52j55	http://dx.doi.org/10.5061/dryad.52j55
Dekabristov	Amphibian populations				Dekabristov_Populations_status_1977_2013	Populations_status_1977_2013_eng.csv	Dryad	10.5061/dryad.52j55	http://dx.doi.org/10.5061/dryad.52j55
Jasnaja	Amphibian populations				Jasnaja_Populations_status_1977_2013	Populations_status_1977_2013_eng.csv	Dryad	10.5061/dryad.52j55	http://dx.doi.org/10.5061/dryad.52j55
Juzhnaja	Amphibian populations				Juzhnaja_Populations_status_1977_2013	Populations_status_1977_2013_eng.csv	Dryad	10.5061/dryad.52j55	http://dx.doi.org/10.5061/dryad.52j55
Krylova	Amphibian populations				Krylova_Populations_status_1977_2013	Populations_status_1977_2013_eng.csv	Dryad	10.5061/dryad.52j55	http://dx.doi.org/10.5061/dryad.52j55
Kujbysheva	Amphibian populations				Kujbysheva_Populations_status_1977_2013	Populations_status_1977_2013_eng.csv	Dryad	10.5061/dryad.52j55	http://dx.doi.org/10.5061/dryad.52j55
Olkhovka	Amphibian populations				Ol'khovka_Populations_status_1977_2013	Populations_status_1977_2013_eng.csv	Dryad	10.5061/dryad.52j55	http://dx.doi.org/10.5061/dryad.52j55
Polzunova	Amphibian populations				Polzunova_Populations_status_1977_2013	Populations_status_1977_2013_eng.csv	Dryad	10.5061/dryad.52j55	http://dx.doi.org/10.5061/dryad.52j55
Samoletnaja_front side	Amphibian populations				Samoletnaja (front side)_Populations_status_1977_2013	Populations_status_1977_2013_eng.csv	Dryad	10.5061/dryad.52j55	http://dx.doi.org/10.5061/dryad.52j55
Razjezd	Amphibian populations				Razjezd_Populations_status_1977_2013	Populations_status_1977_2013_eng.csv	Dryad	10.5061/dryad.52j55	http://dx.doi.org/10.5061/dryad.52j55
Central park_back side	Amphibian populations				Central park (back side)_Populations_status_1977_2013	Populations_status_1977_2013_eng.csv	Dryad	10.5061/dryad.52j55	http://dx.doi.org/10.5061/dryad.52j55
Kontrolnaja	Amphibian populations				Kontrolnaja_Populations_status_1977_2013	Populations_status_1977_2013_eng.csv	Dryad	10.5061/dryad.52j55	http://dx.doi.org/10.5061/dryad.52j55
Olkhovka_back side	Amphibian populations				Ol'khovka (back side)_Populations_status_1977_2013	Populations_status_1977_2013_eng.csv	Dryad	10.5061/dryad.52j55	http://dx.doi.org/10.5061/dryad.52j55
Patrushikha	Amphibian populations				Patrushikha_Populations_status_1977_2013	Populations_status_1977_2013_eng.csv	Dryad	10.5061/dryad.52j55	http://dx.doi.org/10.5061/dryad.52j55
Patrushikha_back side	Amphibian populations				Patrushikha (backside)_Populations_status_1977_2013	Populations_status_1977_2013_eng.csv	Dryad	10.5061/dryad.52j55	http://dx.doi.org/10.5061/dryad.52j55
Samoletnaja	Amphibian populations				Samoletnaja_Populations_status_1977_2013	Populations_status_1977_2013_eng.csv	Dryad	10.5061/dryad.52j55	http://dx.doi.org/10.5061/dryad.52j55
Elizabeth	Amphibian populations				Elizabeth_Populations_status_1977_2013	Populations_status_1977_2013_eng.csv	Dryad	10.5061/dryad.52j55	http://dx.doi.org/10.5061/dryad.52j55
Kalinovskie razrezy	Amphibian populations				Kalinovskie razrezy_Populations_status_1977_2013	Populations_status_1977_2013_eng.csv	Dryad	10.5061/dryad.52j55	http://dx.doi.org/10.5061/dryad.52j55
Obroshino	Amphibian populations				Obroshino_Populations_status_1977_2013	Populations_status_1977_2013_eng.csv	Dryad	10.5061/dryad.52j55	http://dx.doi.org/10.5061/dryad.52j55
Shartash	Amphibian populations				Shartash_Populations_status_1977_2013	Populations_status_1977_2013_eng.csv	Dryad	10.5061/dryad.52j55	http://dx.doi.org/10.5061/dryad.52j55
Sowth-West	Amphibian populations				Sowth-West_Populations_status_1977_2013	Populations_status_1977_2013_eng.csv	Dryad	10.5061/dryad.52j55	http://dx.doi.org/10.5061/dryad.52j55
Shuvakish	Amphibian populations				Shuvakish_Populations_status_1977_2013	Populations_status_1977_2013_eng.csv	Dryad	10.5061/dryad.52j55	http://dx.doi.org/10.5061/dryad.52j55
Rezh. trakt	Amphibian populations				Rezh. trakt_Populations_status_1977_2013	Populations_status_1977_2013_eng.csv	Dryad	10.5061/dryad.52j55	http://dx.doi.org/10.5061/dryad.52j55
New Moscow trakt	Amphibian populations				New Moscow trakt_Populations_status_1977_2013	Populations_status_1977_2013_eng.csv	Dryad	10.5061/dryad.52j55	http://dx.doi.org/10.5061/dryad.52j55
